# Supplementary material for: Genetic contributions to two special factors of neuroticism are associated with affluence, higher intelligence, better health, and longer life
Source: Mol Psychiatry. 2019 Mar 13;25(11):3034–52. doi: 10.1038/s41380-019-0387-3 (PMC7577854; doi:10.1038/s41380-019-0387-3)
Supplement: Supplementary file 1 — Supplementary Tables 1 to 36 [file 41380_2019_387_MOESM1_ESM.xlsx]

## Sheet: Supplementary Table 1
Supplementary Table 1a. Showing three neuroticism phenotypes extracted from the 12 items from the Revised Eysenck Personality Questionnaire using an oblique bi-factor model. Factor loadings are shown for each of the three neuroticism phenotypes. Bold indicates high factor loadings for the special factors of Anxiety/Tension, and Worry/Vulnerability in the larger cohort (UK Biobank).
UK Biobank				Generation Scotland:Scottish Family Health Study
Item	General neuroticism factor	Anxiety/Tension	Worry/Vulnerability	General neuroticism factor	Anxiety/Tension	Worry/Vulnerability
Does your mood often go up and down?	0.734	-0.138	-0.043	0.603	-0.295	-0.018
Do you ever feel 'just miserable' for no reason?	0.674	-0.161	0.028	0.55	-0.296	0.036
Are you an irritable person?	0.493	0.022	-0.037	0.415	-0.104	-0.026
Are your feelings easily hurt?	0.457	-0.027	0.403	0.431	-0.022	0.403
Do you often feel 'fed-up'?	0.708	-0.165	-0.019	0.603	-0.38	-0.014
Would you call yourself a nervous person?	0.472	0.604	0.027	0.633	0.378	0.03
Are you a worrier?	0.483	0.158	0.31	0.526	0.07	0.275
Would you call yourself tense or 'highly strung'?	0.491	0.35	-0.018	0.576	0.198	-0.014
Do you worry too long after an embarrassing experience?	0.405	0.009	0.567	0.436	0.015	0.564
Do you suffer from 'nerves'?	0.454	0.49	-0.031	0.632	0.315	-0.091
Do you often feel lonely?	0.46	-0.025	0.052	0.456	-0.202	0.019
Are you often troubled by feelings of guilt?	0.453	-0.013	0.312	0.486	-0.068	0.328
Supplemetary Table 1b. Showing the Model fit information for the oblique bi-factor model carried out in UK Biobank and in Generation Scotland: Scottish Family Health Study.
UK Biobank				Generation Scotland:Scottish Family Health Study
Model fit information	Root mean square error of aproximation (RMSEA)			Model fit information	Root mean square error of aproximation (RMSEA)
	Estimate	0.048			Estimate	0.036
	90 percent confidence interval	0.048-0.049			90 percent confidence interval	0.033-0.040
	Probability RMSEA <= 0.05	1			Probability RMSEA <= 0.05	1
	CFI/TLI				CFI/TLI
	CFI	0.975			CFI	0.985
	TLI	0.951			TLI	0.969
	Standardized root mean square residual				Standardized root mean square residual
	Value	0.019			Value	0.016

## Sheet: Supplementary Table 2
Supplementary Table 2. The source of the GWAS data sets used for genetic correlations
Phenotype	Consortium	Reference	No. of individuals in GWAS
Intelligence	-	Hill et al. Molecular Psychiatry (2018); Advanced Online Publication. PMID: 29326435	248 482
Educational Attainment	SSGAC	Lee et al. Nature Genetics (2018); Advanced Online publication.	766 345
Household Income	-	Hill, et al. Current Biology (2016); 22:3083-3089. PMID: 27818178	96 900
Social Deprivation		Hill, et al. Current Biology (2016); 22:3083-3089. PMID: 27818178	112 005
Parents age at Death	-	Pilling et al. Aging (2016); 8:1-24. PMID: 27015805.	75 244
Longevity	CHARGE-Aging and Longevity	Broer et al. J Gerontol A Biol Sci Med Sci (2015); 70: 110-118. PMID: 25199915	6036 cases 3757 controls
Bipolar disorder	Psychiatric Genetics Consortium (PGC)	Psychiatric GWAS Consortium Bipolar Disorder Working Group. Nature Genetics (2011); 43: 977-983. PMID: 21926972	7481 cases 9250 controls
Schizophrenia	Psychiatric Genetics Consortium (PGC)	Schizophrenia Working Group of the Psychiatric Genomics Consortium. Nature (2014); 511: 421-427. PMID: 25056061	36 989 cases 113 075 controls
MDD	Psychiatric Genetics Consortium (PGC)	Major Depressive Disorder Working Group of the Psychiatric GWAS Consortium. Molecular Psychiatry (2013); 18: 497-511. PMID: 22472876	9240 cases 9519 controls
Anorexia nervosa	Genetic Consortium for Anorexia Nervosa (GCAN)	Boraska, Vesna, et al. Molecular Psychiatry (2014); 19(10): 1085-1094. PIMD: 24514567	2907 cases 14860 controls
ADHD	Psychiatric Genetics Consortium (PGC)	Demontis et al. (2017); BioRxiv.	19 099 cases 34 194 controls
ASD	Psychiatric Genetics Consortium (PGC)	Cross-Disorder Group of the Psychiatric Genomics Consortium, Lancet (2013)	10 226
Coronary Artery Disease	CARDIoGRAM	Schunkert et al. Nature Genetics 2011; 43: 333-338. PMID: 21378990	22 233 cases 64 762 controls
Diastolic blood pressure	International Consortium of Blood Pressure (ICBP)	Ehret et al. (2011) Nature 478, 103-109. PMID: 21909115	69 395
Systolic blood pressure	International Consortium of Blood Pressure (ICBP)	Ehret et al. Nature (2011); 478: 103-109. PMID: 21909115	69 395
Type 2 diabetes	DIAGRAM	Morris et al. Nature Genetics (2012); 44: 981-990. PMID: 22885922	12 171 cases 56 862 controls
Obesity	GIANT	Berndt et al. Nature Genetics 2013; 45:501-512, PMID: 23563607	263 407
Alzheimer's disease	International Genomics of Alzheimer’s Project (IGAP)	Lambert et al. Nature Genetics (2013); 45: 1452-1458. PMID: 24162737	17 008 cases 37 154 controls
Self-Rated Health	-	Harris et al. International Journal of Epidemiology (2016); PMID:27864402	111 749
Smoking (EverVsNever)	Tobacco and Genetics Consortium	Tobacco and Genetics Consortium. Nature Genetics (2010); 5: 441-447. PMID: 20418890	74 053
Alcohol Intake	-	Clarke et al. Molecular Psychiatry (2017); 10: 1376-1384. PMID 28937693	112 117
Tiredness	-	Deary et al. Molecular Psychiatry (2017); PMID:28322280.	108 976
FEV1	Spirometer	Soler et al. (2015); 6:8658. PMID:26635082.	38 199
Subjective Wellbeing	-	Okbay et al. Nature Genetics (2016);6:624-633. PMID: 27089181	193 397
BMI	GIANT	Locke et al. Nature (2015); 518: 197-206. PMID: 25673413	339 224
Height	GIANT	Wood et al. Nature Genetics (2014); 11: 1173-1186. PMID:25282103	253 288
Head Circumference	EGG	Taal et al. Nature Genetics (2012);4:532-538. PMID:22504419	10 678
Chronotype	-	Jones et al. PLoS Genetics (2016):PMID:27494321	128 266
Sleep Duration	-	Jones et al. PLoS Genetics (2016):PMID:27494321	128 266
Age at First Birth	SSGAC	Barban et al. Nature Genetics (2016):12;1462-1472.PMID:27798627	222 037
Number of Children	SSGAC	Barban et al. Nature Genetics (2016):12;1462-1472.PMID:27798627	318 863

## Sheet: Supplementary Table 3
Supplementary Table 3. Independent lead SNPs and SNPs tagged within each identified genomic locus for the general factor of neuroticism. Nearest gene was defined based on ANNOVAR annotations showing the most deleterious annotation for each of the tagged SNPs. The functional consequence of genetic variation in each SNP was also defined using ANNOVAR. CADD scores describe the how deleterious this g…
Chromosome	Genomic Locus	Independent significant SNPs	Tagged SNPs	non-effect allele	effect allele	bp position of the tagged SNPs	MAF of tagged SNP	P-value of tagged SNP	Odds ratio of tagged SNP	SE of tagged SNP	LD between the tagged SNP and the independent significant SNP (r2)	Nearest Gene	Distance to nearest gene	Functional consequence of tagged SNP on the closest gene	CADD score	RDB score	minChrState
1	1	rs1002656	rs219007	T	C	37147203	0.3787	1.89714e-07	0.0092559	0.0017768	0.685099	FTLP18	50745	intergenic	1.303	7	5
1	1	rs1002656	rs141692803	T	TTATCTATATCTATATCTA	37147824	0.3678	NA	NA	NA	0.671181	FTLP18	51366	intergenic	NA	NA	5
1	1	rs1002656	rs141692803	T	TTATCTATATCTA	37147824	0.001988	NA	NA	NA	0.671181	NA	NA	NA	NA	NA	5
1	1	rs1002656	rs219004	C	T	37150321	0.3787	1.78443e-07	0.0092734	0.0017763	0.685099	FTLP18	53863	intergenic	0.771	NA	5
1	1	rs1002656	rs138721338	GGGAA	G	37154584	0.329	NA	NA	NA	0.832862	FTLP18	58126	intergenic	0.135	NA	5
1	1	rs1002656	rs682330	G	T	37154795	0.331	1.2738e-08	0.010126	0.0017797	0.825282	FTLP18	58337	intergenic	2.784	5	5
1	1	rs1002656	rs682725	C	T	37154861	0.333	1.59845e-08	0.0099532	0.0017614	0.819621	FTLP18	58403	intergenic	10.98	5	5
1	1	rs1002656	rs531639	C	T	37155360	0.3787	4.16773e-07	0.008976	0.0017735	0.700897	FTLP18	58902	intergenic	1.431	NA	5
1	1	rs1002656	rs592799	G	A	37156547	0.331	2.46604e-08	0.0099115	0.0017776	0.826175	FTLP18	60089	intergenic	0.199	NA	5
1	1	rs1002656	rs636521	G	T	37158071	0.33	1.97151e-08	0.0099594	0.0017738	0.829063	FTLP18	61613	intergenic	4.218	NA	5
1	1	rs1002656	rs761718	G	A	37161263	0.3221	9.18333e-09	0.010242	0.0017826	0.881682	FTLP18	64805	intergenic	0.84	NA	5
1	1	rs1002656	rs589249	G	A	37162352	0.3231	8.40234e-09	0.010275	0.0017837	0.885949	FTLP18	65894	intergenic	2.038	5	5
1	1	rs1002656	rs514130	T	C	37163132	0.3211	8.86748e-09	0.010157	0.0017661	0.894029	FTLP18	66674	intergenic	2.246	NA	5
1	1	rs1002656	rs604149	C	A	37163376	0.3231	1.30858e-08	0.010119	0.0017799	0.886529	FTLP18	66918	intergenic	NA	NA	5
1	1	rs1002656	rs488359	G	A	37163656	0.3241	1.3116e-08	0.010118	0.0017799	0.890807	FTLP18	67198	intergenic	10.98	NA	5
1	1	rs1002656	rs2983118	G	A	37163878	0.3241	1.33475e-08	0.010113	0.0017799	0.890807	FTLP18	67420	intergenic	2.175	5	5
1	1	rs1002656	rs60959600	TC	T	37164742	0.2207	NA	NA	NA	0.600685	FTLP18	68284	intergenic	1.418	NA	5
1	1	rs1002656	rs200021781	TTCCCTCCTTTCC	T	37165881	0.2982	NA	NA	NA	0.81661	FTLP18	69423	intergenic	0.542	NA	5
1	1	rs1002656	rs218989	T	G	37166715	0.3231	9.55432e-09	0.010258	0.0017875	0.894272	FTLP18	70257	intergenic	0.35	NA	5
1	1	rs1002656	rs218988	A	C	37167196	0.3211	7.3536e-09	0.010244	0.0017714	0.902378	FTLP18	70738	intergenic	2.49	NA	5
1	1	rs1002656	rs218987	T	G	37167333	0.3211	8.55855e-09	0.010197	0.0017711	0.902378	FTLP18	70875	intergenic	1.169	NA	5
1	1	rs1002656	rs218986	T	C	37168167	0.2197	1.293e-07	0.0094523	0.0017902	0.61396	ENSG00000234481	70574	intergenic	2.065	NA	5
1	1	rs1002656	rs59308584	TA	T	37169424	0.2197	NA	NA	NA	0.61396	ENSG00000234481	69316	intergenic	NA	NA	5
1	1	rs1002656	rs218985	T	C	37169665	0.3211	6.18728e-09	0.010382	0.0017864	0.919194	ENSG00000234481	69076	intergenic	4.586	4	2
1	1	rs1002656	rs218984	G	A	37170745	0.2197	2.03657e-07	0.0093074	0.0017912	0.61396	ENSG00000234481	67996	intergenic	7.3	NA	5
1	1	rs1002656	rs71852324	T	TGAGA	37171218	0.2197	NA	NA	NA	0.615692	ENSG00000234481	67523	intergenic	NA	NA	5
1	1	rs1002656	rs2983119	T	C	37171570	0.2207	1.11404e-07	-0.0094508	0.0017808	0.634199	ENSG00000234481	67171	intergenic	4.057	4	5
1	1	rs1002656	rs7551115	C	T	37173588	0.2197	1.10994e-07	-0.0094055	0.001772	0.638852	ENSG00000234481	65153	intergenic	1.367	5	5
1	1	rs1002656	rs7551137	C	T	37173644	0.2197	1.10917e-07	-0.0094059	0.001772	0.638852	ENSG00000234481	65097	intergenic	0.535	5	5
1	1	rs1002656	rs4313360	C	T	37173989	0.2197	1.17355e-07	-0.0093876	0.001772	0.638852	ENSG00000234481	64752	intergenic	0.273	6	5
1	1	rs1002656	rs4652921	G	A	37174773	0.2197	1.19619e-07	-0.0093815	0.001772	0.638852	ENSG00000234481	63968	intergenic	3.646	7	5
1	1	rs1002656	rs4653211	T	C	37175196	0.2197	1.16681e-07	-0.0093902	0.0017722	0.638852	ENSG00000234481	63545	intergenic	1.754	5	5
1	1	rs1002656	rs4653212	C	G	37175329	0.3211	5.29663e-09	-0.010364	0.0017754	0.945058	ENSG00000234481	63412	intergenic	2.218	5	5
1	1	rs1002656	rs4147222	A	G	37176422	0.3211	4.67951e-09	-0.0104	0.0017753	0.945058	ENSG00000234481	62319	intergenic	0.025	NA	5
1	1	rs1002656	rs138644175	A	AC	37176590	0.2266	NA	NA	NA	0.612316	ENSG00000234481	62151	intergenic	0.004	NA	5
1	1	rs1002656	rs1876258	C	T	37178133	0.2197	1.05487e-07	-0.0094226	0.0017721	0.638852	ENSG00000234481	60608	intergenic	1.387	NA	5
1	1	rs1002656	rs4652922	T	G	37178534	0.2197	1.05051e-07	-0.009424	0.0017721	0.638852	ENSG00000234481	60207	intergenic	1.213	6	5
1	1	rs1002656	rs1848111	A	G	37179381	0.3161	1.57906e-08	-0.010043	0.0017766	0.965212	ENSG00000234481	59360	intergenic	0.117	NA	5
1	1	rs1002656	rs4652924	C	T	37179478	0.2197	9.86279e-08	-0.009443	0.0017719	0.638852	ENSG00000234481	59263	intergenic	2.399	6	5
1	1	rs1002656	rs4653213	A	C	37179503	0.3161	2.59298e-08	-0.0098877	0.0017761	0.965212	ENSG00000234481	59238	intergenic	0.813	7	5
1	1	rs1002656	rs4652925	C	T	37179511	0.3161	1.49005e-08	-0.010062	0.0017768	0.965212	ENSG00000234481	59230	intergenic	0.708	7	5
1	1	rs1002656	rs1605310	A	G	37179809	0.2197	9.62055e-08	-0.0094516	0.001772	0.638852	ENSG00000234481	58932	intergenic	0.841	NA	5
1	1	rs1002656	rs2135593	C	A	37180433	0.2197	9.822e-08	-0.0094777	0.0017781	0.638852	ENSG00000234481	58308	intergenic	NA	NA	5
1	1	rs1002656	rs34999604	G	A	37181539	0.2326	2.39497e-08	0.0098351	0.0017623	0.692925	ENSG00000234481	57202	intergenic	2.394	5	5
1	1	rs1002656	rs7515309	C	T	37182189	0.2336	2.19634e-08	-0.0098919	0.0017677	0.688208	ENSG00000234481	56552	intergenic	NA	5	5
1	1	rs1002656	rs11263940	T	C	37182486	0.3151	1.34524e-08	-0.010095	0.0017771	0.969498	ENSG00000234481	56255	intergenic	1.622	6	5
1	1	rs1002656	rs1395455	G	A	37185190	0.3151	1.22914e-08	-0.01012	0.0017767	0.969498	ENSG00000234481	53551	intergenic	0.639	NA	5
1	1	rs1002656	rs1395453	G	A	37185336	0.2326	2.06919e-08	-0.0099096	0.0017676	0.692925	ENSG00000234481	53405	intergenic	0.836	5	5
1	1	rs1002656	rs1506772	T	G	37185514	0.2326	2.14536e-08	-0.0098681	0.0017622	0.692925	ENSG00000234481	53227	intergenic	0.771	NA	5
1	1	rs1002656	rs6677366	G	A	37187504	0.3151	1.31917e-08	-0.010098	0.0017767	0.969498	ENSG00000234481	51237	intergenic	2.499	7	5
1	1	rs1002656	rs4652927	T	G	37188699	0.3151	1.33168e-08	-0.010093	0.0017764	0.969498	ENSG00000234481	50042	intergenic	15.11	5	5
1	1	rs1002656	rs906228	A	C	37189160	0.2326	1.92221e-08	-0.00996	0.0017726	0.692925	ENSG00000234481	49581	intergenic	1.01	NA	5
1	1	rs1002656	rs906227	T	C	37189396	0.2326	2.02162e-08	-0.0098866	0.0017622	0.692925	ENSG00000234481	49345	intergenic	4.27	NA	5
1	1	rs1002656	rs1002655	G	C	37192677	0.3101	2.11349e-09	-0.010644	0.0017772	1	ENSG00000234481	46064	intergenic	0.781	5	5
1	1	rs1002656	rs1002656	T	C	37192741	0.3101	2.054e-09	-0.010652	0.0017772	1	ENSG00000234481	46000	intergenic	3.188	5	5
1	1	rs1002656	rs4653217	C	G	37193813	0.2326	1.85097e-08	-0.0098926	0.0017585	0.692925	ENSG00000234481	44928	intergenic	0.384	6	5
1	1	rs1002656	rs2102341	C	T	37193908	0.3091	2.27353e-09	-0.010623	0.0017772	0.995562	ENSG00000234481	44833	intergenic	1.962	NA	5
1	1	rs1002656	rs2089358	T	C	37194103	0.3141	3.16957e-09	-0.010587	0.0017875	0.973807	ENSG00000234481	44638	intergenic	1.945	NA	5
1	1	rs1002656	rs11347473	A	AT	37194204	0.2753	NA	NA	NA	0.838965	ENSG00000234481	44537	intergenic	6.912	NA	5
1	1	rs4653218	rs1472822	G	A	37196488	0.325	8.81658e-09	-0.010128	0.0017607	0.649255	ENSG00000234481	42253	intergenic	0.798	NA	5
1	1	rs4653218	rs12123067	G	A	37196958	0.4245	1.54277e-10	-0.011177	0.001746	0.995885	ENSG00000234481	41783	intergenic	12.28	5	5
1	1	rs4653218	rs4653218	C	T	37197319	0.4254	6.03949e-11	-0.011413	0.0017442	1	ENSG00000234481	41422	intergenic	1.721	4	5
1	1	rs4653218	rs4653219	C	T	37197452	0.325	9.33469e-09	-0.010112	0.0017608	0.649255	ENSG00000234481	41289	intergenic	0.167	4	5
1	1	rs4653218	rs6425998	C	T	37197720	0.325	1.13737e-08	0.010024	0.0017559	0.649255	ENSG00000234481	41021	intergenic	13.81	5	5
1	1	rs4653218	rs11263943	G	A	37198130	0.4245	7.85236e-11	-0.011349	0.0017451	0.995885	ENSG00000234481	40611	intergenic	4.928	7	5
1	1	rs4653218	rs7549591	C	T	37198352	0.3241	1.49279e-08	0.00994	0.0017554	0.647273	ENSG00000234481	40389	intergenic	3.312	7	5
1	1	rs4653218	rs7535728	T	C	37198357	0.325	1.59661e-08	0.0099257	0.0017564	0.649255	ENSG00000234481	40384	intergenic	2.073	7	5
1	1	rs4653218	rs9659215	C	G	37198762	0.325	1.79349e-08	0.0098805	0.0017547	0.649255	ENSG00000234481	39979	intergenic	0.131	7	5
1	1	rs4653218	rs528550839	A	ATT	37199259	0.341	NA	NA	NA	0.722132	ENSG00000234481	39482	intergenic	0.064	NA	5
1	1	rs4653218	rs11576073	G	A	37200680	0.4125	4.74679e-10	-0.010877	0.0017467	0.940376	ENSG00000234481	38061	intergenic	8.151	7	5
1	1	rs4653218	rs7545247	C	T	37202097	0.4105	3.11817e-10	-0.010989	0.0017463	0.932731	ENSG00000234481	36644	intergenic	10.78	5	5
1	1	rs4653218	rs570399	A	G	37202767	0.4155	2.69092e-10	-0.011082	0.0017547	0.912024	ENSG00000234481	35974	intergenic	1.006	NA	5
1	1	rs4653218	rs481121	A	G	37203485	0.4135	2.87541e-10	-0.011017	0.0017471	0.92016	ENSG00000234481	35256	intergenic	0.754	NA	5
1	1	rs4653218	rs507288	A	G	37203702	0.4344	1.75469e-10	-0.011117	0.0017421	0.91499	ENSG00000234481	35039	intergenic	4.584	NA	5
1	1	rs4653218	rs478746	C	T	37204435	0.4046	8.81861e-10	-0.010758	0.001755	0.786281	ENSG00000234481	34306	intergenic	12.62	NA	5
1	1	rs4653218	rs4652928	A	G	37206262	0.4314	NA	NA	NA	0.703339	ENSG00000234481	32479	intergenic	0.2	5	5
1	1	rs4653218	rs4652929	C	T	37206276	0.4314	NA	NA	NA	0.703339	ENSG00000234481	32465	intergenic	5.603	5	5
1	1	rs4653218	rs523103	C	G	37209275	0.4056	1.46184e-09	-0.010585	0.00175	0.775433	ENSG00000234481	29466	intergenic	0.296	5	9
1	1	rs4653218	rs494022	T	G	37210112	0.4056	1.35176e-09	-0.010631	0.0017539	0.775433	ENSG00000234481	28629	intergenic	0.763	NA	9
1	1	rs4653218	rs56072313	A	AT	37210357	0.4056	NA	NA	NA	0.775433	ENSG00000234481	28383	intergenic	NA	NA	9
1	1	rs4653218	rs10908315	C	T	37211166	0.4026	1.13058e-09	-0.010663	0.001751	0.778455	ENSG00000234481	27575	intergenic	1.232	7	14
1	1	rs4653218	rs510237	A	G	37212710	0.4056	1.18878e-09	-0.010667	0.0017539	0.775433	ENSG00000234481	26031	intergenic	0.124	NA	13
1	1	rs569460	rs569460	T	C	37219429	0.3052	3.75491e-10	-0.011123	0.0017757	1	ENSG00000234481	19312	intergenic	0.939	NA	5
1	1	rs569460	rs488614	G	C	37220250	0.3131	2.00124e-09	-0.010653	0.001776	0.963585	ENSG00000234481	18491	intergenic	2.79	4	5
1	1	rs569460	rs539335	A	C	37220393	0.3131	2.0347e-09	-0.010648	0.001776	0.963585	ENSG00000234481	18348	intergenic	2.093	4	5
1	1	rs6425999	rs1472823	A	G	37220721	0.2227	1.02376e-08	0.010324	0.0018028	0.976579	ENSG00000234481	18020	intergenic	0.388	1f	5
1	1	rs569460	rs820675	C	G	37221304	0.3131	2.02488e-09	-0.01065	0.0017761	0.963585	ENSG00000234481	17437	intergenic	18.26	5	5
1	1	rs6425999	rs67140937	TCTC	T	37223478	0.2207	NA	NA	NA	0.988132	ENSG00000234481	15260	intergenic	11.83	NA	5
1	1	rs569460	rs3012029	A	C	37225607	0.3131	2.93292e-09	-0.010542	0.0017761	0.963585	ENSG00000234481	13134	intergenic	2.548	4	1
1	1	rs6425999	rs6425999	C	T	37228201	0.2207	1.31039e-08	0.010262	0.0018051	1	ENSG00000234481	10540	intergenic	6.442	5	5
1	1	rs6425999	rs2135595	A	G	37229092	0.2197	1.51705e-08	0.010216	0.001805	0.994067	ENSG00000234481	9649	intergenic	2.639	7	5
1	1	rs569460	rs579891	A	G	37229906	0.3121	2.98332e-09	-0.010537	0.0017761	0.958894	ENSG00000234481	8835	intergenic	3.67	5	5
1	1	rs6425999	rs1886913	T	C	37230656	0.2197	1.54206e-08	0.01021	0.0018049	0.994067	ENSG00000234481	8085	intergenic	10.06	NA	5
1	1	rs6425999	rs7537413	T	C	37232278	0.2197	1.71751e-08	0.01018	0.0018055	0.994067	ENSG00000234481	6463	intergenic	NA	5	5
1	1	rs6425999	rs59957659	CT	C	37232609	0.2465	NA	NA	NA	0.849339	ENSG00000234481	6131	intergenic	NA	NA	5
1	1	rs6425999	rs4653226	C	G	37232930	0.2207	NA	NA	NA	0.988237	ENSG00000234481	5811	intergenic	0.325	6	5
1	1	rs6425999	rs6426000	A	C	37232991	0.2207	NA	NA	NA	0.988237	ENSG00000234481	5750	intergenic	0.165	6	5
1	1	rs6425999	rs6701891	T	C	37233043	0.2207	NA	NA	NA	0.988237	ENSG00000234481	5698	intergenic	0.515	6	5
1	1	rs6425999	rs12083196	C	T	37233430	0.2217	5.79162e-08	0.0097742	0.0018016	0.982385	ENSG00000234481	5311	intergenic	1.369	6	5
1	1	rs6425999	rs546462	T	A	37235621	0.2207	2.11495e-08	0.01015	0.0018117	0.976335	ENSG00000234481	3120	intergenic	6.816	5	2
1	1	rs569460	rs568832	T	C	37237239	0.3161	2.30887e-09	0.010631	0.0017793	0.932056	ENSG00000234481	1502	intergenic	3.782	3a	2
1	1	rs569460	rs502845	G	A	37239862	0.3161	2.76758e-09	0.010585	0.0017805	0.889218	ENSG00000234481	0	ncRNA_intronic	3.144	4	5
1	1	rs569460	rs479714	G	A	37240038	0.3161	2.63451e-09	0.010599	0.0017805	0.889218	ENSG00000234481	0	ncRNA_intronic	2.391	NA	5
1	1	rs6425999	rs525798	T	G	37240886	0.2217	2.25632e-08	0.010156	0.0018165	0.890828	ENSG00000234481	0	ncRNA_intronic	5.902	NA	5
1	1	rs6425999	rs490647	A	G	37242743	0.2187	1.98884e-08	0.010198	0.0018169	0.862209	ENSG00000234481	1374	intergenic	11.12	1f	5
1	1	rs569460	rs1624214	G	A	37243684	0.3141	4.17927e-09	0.010466	0.0017808	0.879655	ENSG00000234481	2315	intergenic	1.253	NA	5
1	1	rs569460	rs541301	C	T	37250054	0.3161	1.4696e-09	0.010769	0.0017806	0.843725	ENSG00000234481	8685	intergenic	3.009	NA	5
1	1	rs569460	rs510159	C	T	37253488	0.3181	1.34184e-09	0.0108	0.0017815	0.836133	GRIK3	7640	intergenic	3.064	5	5
1	1	rs569460	rs537958	G	A	37254301	0.3201	1.60029e-09	0.01075	0.0017816	0.828707	GRIK3	6827	intergenic	3.037	NA	5
1	1	rs569460	rs507249	C	T	37254339	0.3191	1.61473e-09	0.010748	0.0017816	0.831981	GRIK3	6789	intergenic	3.704	7	5
1	1	rs569460	rs504383	G	T	37254662	0.3191	1.58198e-09	0.010754	0.0017816	0.831981	GRIK3	6466	intergenic	5.853	5	5
1	1	rs569460	rs479779	G	A	37256063	0.331	4.24913e-08	0.009733	0.001776	0.788925	GRIK3	5065	intergenic	17.48	5	5
1	1	rs569460	rs495596	G	T	37257931	0.329	NA	NA	NA	0.780314	GRIK3	3197	intergenic	0.406	NA	5
1	1	rs569460	rs520249	C	A	37258042	0.332	1.6761e-08	0.010104	0.0017906	0.785087	GRIK3	3086	intergenic	0.448	NA	5
1	1	rs6425999	rs11263946	A	G	37259813	0.2227	3.69828e-08	0.0098375	0.0017871	0.829573	GRIK3	1315	intergenic	0.255	5	5
1	1	rs569460	rs3012031	G	A	37260184	0.332	5.66892e-08	0.0096396	0.0017755	0.785087	GRIK3	0	downstream	1.582	5	5
1	1	rs569460	rs2993076	G	A	37261085	0.338	1.25922e-07	0.0093726	0.0017735	0.764817	GRIK3	0	downstream	NA	7	5
2	2	rs34668726	rs66981954	T	C	23872367	0.2266	1.76726e-06	0.0082113	0.0017184	0.630727	KLHL29	0	intronic	2.653	5	4
2	2	rs34668726	rs3795936	C	A	23879268	0.2256	0.000656296	0.0058712	0.0017231	0.679899	KLHL29	0	intronic	1.238	5	2
2	2	rs34668726	rs66983662	G	A	23879304	0.2266	0.000877405	0.0057318	0.0017227	0.676183	KLHL29	0	intronic	0.486	5	2
2	2	rs34668726	rs66523860	G	A	23880823	0.2266	0.000708435	0.0058344	0.0017229	0.676183	KLHL29	0	intronic	1.606	4	4
2	2	rs34668726	rs1078345	G	A	23884929	0.2256	0.000484507	0.0060132	0.0017234	0.711816	KLHL29	0	intronic	2.932	4	4
2	2	rs34668726	rs56009471	C	A	23890084	0.1799	1.10662e-07	0.0091356	0.001721	0.951386	KLHL29	0	intronic	18.94	7	4
2	2	rs34668726	rs12616649	A	G	23890913	0.1382	1.02636e-07	0.0092004	0.0017287	0.784218	KLHL29	0	intronic	0.453	7	4
2	2	rs34668726	rs72794281	A	G	23893265	0.1392	1.22264e-07	0.0091418	0.001728	0.777299	KLHL29	0	intronic	2.943	5	2
2	2	rs34668726	rs13019016	G	C	23894773	0.159	1.39798e-06	0.008338	0.0017279	0.772952	KLHL29	0	intronic	5.207	6	4
2	2	rs34668726	rs55836224	C	T	23895597	0.2177	0.000160842	0.0065161	0.0017267	0.749289	KLHL29	0	intronic	3.927	5	4
2	2	rs34668726	rs34668726	G	C	23895901	0.172	1.30737e-08	0.0097909	0.0017222	1	KLHL29	0	intronic	0.564	5	2
2	2	rs34668726	rs72794290	A	T	23896106	0.1382	NA	NA	NA	0.796696	KLHL29	0	intronic	8.979	3a	1
2	2	rs34668726	rs200560025	A	G	23896132	0.1382	NA	NA	NA	0.796696	KLHL29	0	intronic	9.736	3a	1
2	2	rs34668726	rs72794291	T	C	23897935	0.1392	4.14763e-08	0.0094858	0.0017295	0.789701	KLHL29	0	intronic	7.737	6	4
2	2	rs34668726	rs7576404	A	G	23899171	0.1392	2.81384e-08	0.0096027	0.0017293	0.789701	KLHL29	0	intronic	3.234	7	4
2	2	rs34668726	rs72796103	A	G	23900382	0.1392	3.40487e-08	0.0095396	0.0017284	0.789701	KLHL29	0	intronic	1.166	5	4
2	2	rs34668726	rs56343114	G	C	23900629	0.1501	2.4088e-07	0.0089374	0.0017304	0.719012	KLHL29	0	intronic	1.451	7	4
2	2	rs34668726	rs7578606	C	T	23902360	0.1392	5.67675e-08	0.0093816	0.0017281	0.789701	KLHL29	0	intronic	3.336	4	5
2	2	rs34668726	rs138299362	C	T	23903633	0.1372	2.8119e-08	0.009595	0.0017279	0.79092	KLHL29	0	intronic	2.486	5	4
2	2	rs34668726	rs55859418	A	C	23904231	0.1382	4.54569e-08	0.0094492	0.001728	0.796696	KLHL29	0	intronic	5.664	5	4
2	2	rs34668726	rs72796108	A	C	23904990	0.1392	4.69678e-08	0.0094478	0.0017295	0.789701	KLHL29	0	intronic	4.833	5	4
2	2	rs34668726	rs72796110	A	T	23905658	0.1392	5.01072e-08	0.0094179	0.0017277	0.789701	KLHL29	0	intronic	4.093	4	4
2	2	rs34668726	rs72796114	G	C	23906133	0.1382	5.04545e-08	0.0094177	0.0017281	0.796696	KLHL29	0	intronic	5.684	3a	4
2	2	rs34668726	rs12618900	T	C	23910775	0.1402	1.45011e-07	0.0090974	0.0017299	0.757626	KLHL29	0	intronic	4.16	5	4
2	2	rs34668726	rs55806536	G	A	23912697	0.1402	1.40281e-07	0.009106	0.0017295	0.782788	KLHL29	0	intronic	4.135	3a	4
2	2	rs34668726	rs72796116	T	C	23913769	0.1372	7.24102e-08	0.0093122	0.0017292	0.791221	KLHL29	0	intronic	14.32	4	4
2	2	rs34668726	rs72796119	T	C	23917179	0.1372	1.09673e-07	0.0091826	0.0017293	0.791221	KLHL29	0	intronic	3.51	5	4
2	2	rs34668726	rs72796125	T	C	23919169	0.1372	1.08368e-07	0.0091856	0.0017291	0.791221	KLHL29	0	intronic	0.022	5	4
2	2	rs34668726	rs72796130	C	T	23919740	0.1372	1.24222e-07	0.0091433	0.0017293	0.791221	KLHL29	0	UTR3	2.429	5	4
2	2	rs34668726	rs141067549	AAAT	A	23919988	0.1372	NA	NA	NA	0.791221	KLHL29	0	UTR3	13.64	NA	4
2	2	rs34668726	rs55801864	T	C	23922325	0.1372	8.9929e-08	0.0092462	0.0017295	0.791221	KLHL29	0	intronic	0.599	5	4
2	2	rs34668726	rs144041441	T	TCTGA	23923903	0.1392	NA	NA	NA	0.789701	KLHL29	0	intronic	0.819	NA	4
2	2	rs34668726	rs72796138	T	C	23926233	0.1372	1.1984e-07	0.0091561	0.0017296	0.791221	KLHL29	0	exonic	19.93	5	4
2	2	rs34668726	rs56152044	G	A	23927680	0.1372	1.14762e-07	0.0091568	0.0017271	0.791221	KLHL29	0	intronic	NA	5	4
2	2	rs34668726	rs56371415	G	C	23932603	0.1402	2.69526e-07	0.0088937	0.001729	0.770461	KLHL29	1127	intergenic	14.17	5	4
2	2	rs34668726	rs72796152	A	G	23933626	0.1511	1.01438e-06	0.0084425	0.0017269	0.701493	KLHL29	2150	intergenic	0.412	5	4
2	2	rs34668726	rs72796154	A	G	23933839	0.1402	2.58643e-07	0.008907	0.001729	0.770461	KLHL29	2363	intergenic	1.351	5	4
2	2	rs34668726	rs56216411	A	G	23934533	0.1402	1.9697e-07	0.0089958	0.0017292	0.770461	KLHL29	3057	intergenic	0.248	5	4
2	2	rs34668726	rs56179550	T	C	23934867	0.1402	2.58048e-07	0.0089077	0.001729	0.770461	KLHL29	3391	intergenic	8.945	5	4
2	2	rs34668726	rs72796158	C	T	23935727	0.1402	1.95389e-07	0.0089984	0.0017292	0.770461	KLHL29	4251	intergenic	8.571	2b	4
2	2	rs34668726	rs12620558	A	G	23936022	0.1402	2.63937e-07	0.0089002	0.001729	0.770461	KLHL29	4546	intergenic	0.839	7	4
2	2	rs34668726	rs2339851	A	G	23938883	0.1402	2.65033e-07	0.0088991	0.001729	0.770461	KLHL29	7407	intergenic	17.62	6	4
2	2	rs34668726	rs72796166	G	C	23939311	0.1402	NA	NA	NA	0.770461	KLHL29	7835	intergenic	0.457	5	4
2	2	rs34668726	rs56315094	C	T	23941952	0.1511	8.00203e-07	0.0085247	0.0017272	0.701493	KLHL29	10476	intergenic	3.724	5	4
2	2	rs34668726	rs72796171	C	G	23942667	0.1511	7.46449e-07	0.0085482	0.0017273	0.701493	KLHL29	11191	intergenic	1.053	6	4
2	2	rs34668726	rs138707682	A	ATACTG	23950837	0.1501	NA	NA	NA	0.694753	KLHL29	19361	intergenic	8.133	NA	4
2	2	rs34668726	rs72798041	C	T	23953076	0.1392	5.01418e-07	0.0087073	0.0017325	0.764457	ATAD2B	18458	intergenic	12.66	6	4
2	2	rs34668726	rs112187834	A	T	23953454	0.1511	1.82138e-06	0.0082554	0.0017298	0.688792	ATAD2B	18080	intergenic	5.289	7	4
2	2	rs34668726	rs138347359	ACT	A	23953933	0.1501	NA	NA	NA	0.694753	ATAD2B	17599	intergenic	3.136	NA	4
2	2	rs34668726	rs140057058	AATTC	A	23954075	0.1392	NA	NA	NA	0.764457	ATAD2B	17455	intergenic	11.85	NA	4
2	2	rs34668726	rs55761273	G	A	23957849	0.1511	7.78933e-07	0.0085529	0.0017311	0.688792	ATAD2B	13685	intergenic	5.01	6	4
2	2	rs34668726	rs72798049	G	C	23958002	0.1511	7.92319e-07	0.008547	0.0017311	0.688792	ATAD2B	13532	intergenic	3.675	7	4
2	2	rs34668726	rs7603616	T	C	23959463	0.1511	9.5918e-07	0.0084813	0.0017309	0.688792	ATAD2B	12071	intergenic	7.175	7	4
2	2	rs34668726	rs72798050	T	G	23960194	0.1511	9.2918e-07	0.008492	0.0017309	0.688792	ATAD2B	11340	intergenic	0.291	7	4
2	2	rs34668726	rs7575873	A	G	23962647	0.1402	NA	NA	NA	0.757626	ATAD2B	8887	intergenic	0.572	6	5
2	2	rs34668726	rs7562369	C	A	23962798	0.1511	NA	NA	NA	0.688792	ATAD2B	8736	intergenic	NA	6	5
2	2	rs34668726	rs142706075	C	T	23963115	0.1511	NA	NA	NA	0.688792	ATAD2B	8419	intergenic	0.933	7	5
2	2	rs34668726	rs371973771	G	A	23963459	0.1352	NA	NA	NA	0.718488	ATAD2B	8075	intergenic	0.373	7	5
2	2	rs34668726	rs377110161	A	G	23963462	0.1342	NA	NA	NA	0.725269	ATAD2B	8072	intergenic	1.012	7	5
2	2	rs34668726	rs56268260	A	G	23964901	0.1521	NA	NA	NA	0.682897	ATAD2B	6633	intergenic	6.446	6	5
2	2	rs34668726	rs181211713	G	A	23965445	0.1412	NA	NA	NA	0.750876	ATAD2B	6089	intergenic	6.92	6	5
2	2	rs34668726	rs111632468	C	T	23965514	0.1521	1.00995e-06	0.0084637	0.0017309	0.682897	ATAD2B	6020	intergenic	6.033	7	5
2	2	rs34668726	rs558103269	CA	C	23966432	0.1402	NA	NA	NA	0.757626	ATAD2B	5101	intergenic	4.015	NA	4
2	2	rs34668726	rs55725028	A	G	23966447	0.1412	NA	NA	NA	0.750876	ATAD2B	5087	intergenic	0.285	6	4
2	2	rs34668726	rs12619592	A	C	23971415	0.1511	1.1246e-06	0.0084278	0.001731	0.688792	ATAD2B	0	downstream	6.028	7	4
2	2	rs34668726	rs143162308	ATGAG	A	23975277	0.1511	NA	NA	NA	0.688792	ATAD2B	0	intronic	5.588	NA	4
2	2	rs34668726	rs718139	A	G	23975911	0.1402	3.03249e-07	0.0088724	0.0017324	0.757626	ATAD2B	0	intronic	3.223	7	4
2	2	rs34668726	rs17508218	T	C	23976536	0.1511	1.3693e-06	0.0083591	0.0017308	0.688792	ATAD2B	0	intronic	5.704	5	2
2	2	rs34668726	rs72798057	C	T	23976731	0.1511	1.41384e-06	0.0083479	0.0017308	0.688792	ATAD2B	0	intronic	2.344	3a	2
2	2	rs34668726	rs56218741	C	A	23977377	0.1511	1.1272e-06	0.0084269	0.001731	0.688792	ATAD2B	0	intronic	0.046	5	4
2	2	rs34668726	rs12622290	G	C	23979894	0.1511	1.12176e-06	0.0084283	0.001731	0.688792	ATAD2B	0	intronic	0.793	4	2
2	2	rs34668726	rs72798064	C	T	23982832	0.1511	1.12254e-06	0.008428	0.001731	0.688792	ATAD2B	0	intronic	1.355	7	4
2	2	rs34668726	rs72780104	G	A	23983715	0.1511	1.11506e-06	0.0084302	0.001731	0.688792	ATAD2B	0	intronic	1.438	2b	4
2	2	rs34668726	rs72780108	A	G	23986780	0.1511	1.2933e-06	0.0083784	0.0017308	0.688792	ATAD2B	0	intronic	0.455	7	4
2	2	rs34668726	rs148977515	A	ACACACATCAAGCTATTT	23987664	0.1511	NA	NA	NA	0.688792	ATAD2B	0	intronic	0.375	NA	4
2	2	rs34668726	rs72780111	A	G	23991146	0.1511	1.11148e-06	0.0084303	0.0017307	0.688792	ATAD2B	0	intronic	3.696	4	2
2	2	rs34668726	rs72780112	T	C	23991182	0.1511	1.11148e-06	0.0084302	0.0017307	0.688792	ATAD2B	0	intronic	5.171	4	2
2	2	rs34668726	rs7563564	C	T	23993404	0.1511	9.4973e-07	0.008485	0.001731	0.688792	ATAD2B	0	intronic	1.579	7	4
2	2	rs34668726	rs72780118	A	G	23994431	0.1511	1.1337e-06	0.0084235	0.0017307	0.688792	ATAD2B	0	intronic	4.61	7	4
2	2	rs34668726	rs111372185	AT	A	23995001	0.1531	NA	NA	NA	0.688396	ATAD2B	0	intronic	NA	NA	4
2	2	rs34668726	rs72780121	C	T	23995918	0.1511	1.08568e-06	0.0084383	0.0017307	0.688792	ATAD2B	0	intronic	2.533	4	4
2	2	rs34668726	rs72780123	A	G	23996009	0.1511	1.13789e-06	0.0084222	0.0017307	0.688792	ATAD2B	0	intronic	0.436	6	4
2	2	rs34668726	rs12614616	G	T	23996501	0.1511	1.04448e-06	0.0084514	0.0017307	0.688792	ATAD2B	0	intronic	2.977	6	4
2	2	rs34668726	rs12617826	A	G	23997627	0.1511	1.02636e-06	0.0084575	0.0017307	0.688792	ATAD2B	0	intronic	0.439	6	4
2	2	rs34668726	rs112361592	T	C	23998361	0.1511	8.16018e-07	0.0085363	0.0017309	0.688792	ATAD2B	0	intronic	1.596	7	4
2	2	rs34668726	rs113098389	AACCCC	A	23998809	0.1511	NA	NA	NA	0.688792	ATAD2B	0	intronic	7.414	NA	4
2	2	rs34668726	rs12619525	C	G	23999565	0.1511	8.51726e-07	0.0085219	0.0017309	0.688792	ATAD2B	0	intronic	0.155	6	4
2	2	rs34668726	rs72780125	C	T	24000145	0.1402	1.83738e-07	0.0090362	0.0017327	0.757626	ATAD2B	0	intronic	4.165	6	4
2	2	rs34668726	rs10490751	G	A	24001356	0.1511	8.23948e-07	0.0085342	0.0017312	0.688792	ATAD2B	0	intronic	6.492	7	4
2	2	rs34668726	rs113454961	TAA	T	24003224	0.1511	NA	NA	NA	0.688792	ATAD2B	0	intronic	8.159	NA	4
2	2	rs34668726	rs72780185	A	G	24003967	0.1511	8.59805e-07	0.0085188	0.001731	0.688792	ATAD2B	0	intronic	0.669	5	4
2	2	rs34668726	rs72780188	A	G	24006065	0.1511	8.56249e-07	0.0085201	0.001731	0.688792	ATAD2B	0	intronic	6.094	6	4
2	2	rs34668726	rs72780191	C	T	24007122	0.1402	1.79929e-07	0.0090427	0.0017326	0.757626	ATAD2B	0	intronic	6.069	7	4
2	2	rs34668726	rs55841168	C	T	24007926	0.1511	8.09841e-07	0.0085398	0.0017311	0.688792	ATAD2B	0	intronic	2.606	4	4
2	2	rs34668726	rs55657921	G	C	24008091	0.1511	8.48594e-07	0.0085229	0.0017309	0.688792	ATAD2B	0	intronic	0.043	4	4
2	2	rs34668726	rs715646	A	G	24010566	0.1511	8.00203e-07	0.0085438	0.0017311	0.688792	ATAD2B	0	intronic	1.989	7	4
2	2	rs34668726	rs17462433	C	T	24012758	0.1511	8.14517e-07	0.0085379	0.0017311	0.688792	ATAD2B	0	intronic	2.93	6	4
2	2	rs34668726	rs72780198	A	T	24014883	0.1511	8.35603e-07	0.008529	0.0017311	0.688792	ATAD2B	0	intronic	2.697	6	4
2	2	rs34668726	rs72780199	C	A	24016269	0.1511	8.42558e-07	0.0085253	0.0017309	0.688792	ATAD2B	0	intronic	3.894	5	5
2	2	rs34668726	rs113522526	T	C	24018476	0.1511	9.86279e-07	0.0084706	0.0017306	0.677428	ATAD2B	0	intronic	0.11	7	4
2	2	rs34668726	rs111460347	A	G	24018833	0.1521	1.00693e-06	0.0084636	0.0017307	0.682897	ATAD2B	0	intronic	2.677	7	4
2	2	rs34668726	rs17462558	C	T	24020812	0.1521	8.67961e-07	0.0085164	0.0017311	0.682897	ATAD2B	0	intronic	3.179	7	4
2	2	rs34668726	rs17509001	C	T	24021231	0.1521	8.43918e-07	0.0085258	0.0017311	0.682897	ATAD2B	0	intronic	5.723	6	4
2	2	rs34668726	rs72782106	G	A	24022009	0.1412	2.0917e-07	0.008992	0.0017322	0.750876	ATAD2B	0	intronic	3.818	6	4
2	2	rs34668726	rs6712175	G	T	24023431	0.1521	1.0074e-06	0.0084638	0.0017307	0.682897	ATAD2B	0	intronic	0.189	7	4
2	2	rs34668726	rs146854971	TA	T	24023629	0.1571	NA	NA	NA	0.665449	ATAD2B	0	intronic	NA	NA	4
2	2	rs34668726	rs72782113	C	G	24024952	0.1521	1.0539e-06	0.0084484	0.0017307	0.682897	ATAD2B	0	intronic	0.865	6	2
2	2	rs34668726	rs10490752	T	C	24025132	0.1521	9.79264e-07	0.0084732	0.0017307	0.682897	ATAD2B	0	intronic	5.217	7	5
2	2	rs34668726	rs72782114	A	G	24025740	0.1531	9.32825e-07	0.0084897	0.0017307	0.67848	ATAD2B	0	intronic	3.278	5	5
2	2	rs34668726	rs17462670	C	T	24026579	0.1521	9.60727e-07	0.0084798	0.0017307	0.682897	ATAD2B	0	intronic	1.929	4	2
2	2	rs34668726	rs72782117	A	G	24026921	0.1412	1.84289e-07	0.009034	0.0017324	0.750876	ATAD2B	0	intronic	6.055	5	4
2	2	rs34668726	rs55707417	A	G	24029928	0.1412	2.25372e-07	0.008968	0.0017322	0.750876	ATAD2B	0	intronic	1.557	7	4
2	2	rs34668726	rs55770503	T	A	24030126	0.1541	1.01368e-06	0.0084616	0.0017307	0.682565	ATAD2B	0	intronic	1.946	7	4
2	2	rs34668726	rs56397893	T	G	24033789	0.1521	8.03526e-07	0.0085423	0.0017311	0.682897	ATAD2B	0	intronic	0.857	7	4
2	2	rs34668726	rs7569424	G	A	24036222	0.1521	8.179e-07	0.0085364	0.0017311	0.682897	ATAD2B	0	intronic	1.819	6	4
2	2	rs34668726	rs79023848	A	C	24038174	0.1412	2.46718e-07	0.00894	0.0017324	0.750876	ATAD2B	0	intronic	8.015	4	4
2	2	rs34668726	rs7589440	A	G	24038595	0.1521	8.33297e-07	0.0085301	0.0017311	0.682897	ATAD2B	0	intronic	2.371	7	4
2	2	rs34668726	rs72782126	C	A	24039901	0.1521	1.02047e-06	0.0084614	0.0017311	0.682897	ATAD2B	0	intronic	4.067	7	4
2	2	rs34668726	rs6748727	G	A	24041058	0.1521	NA	NA	NA	0.682897	ATAD2B	0	intronic	1.151	5	3
2	2	rs34668726	rs112317548	ACT	A	24042351	0.1521	NA	NA	NA	0.682897	ATAD2B	0	intronic	4.259	NA	4
2	2	rs34668726	rs2879640	C	T	24043573	0.1521	1.02754e-06	0.008459	0.0017311	0.682897	ATAD2B	0	intronic	1.074	5	4
2	2	rs34668726	rs2339926	G	C	24045734	0.1511	1.02e-06	0.0084616	0.0017311	0.688792	ATAD2B	0	intronic	1.762	6	4
2	2	rs34668726	rs2339927	T	C	24045743	0.1511	1.05657e-06	0.0084496	0.0017311	0.688792	ATAD2B	0	intronic	1.435	6	4
2	2	rs34668726	rs10610500	CATTT	C	24045941	0.1511	NA	NA	NA	0.688792	ATAD2B	0	intronic	4.939	NA	4
2	2	rs34668726	rs72782136	G	A	24047344	0.1511	1.07795e-06	0.0084428	0.0017312	0.688792	ATAD2B	0	intronic	4.978	6	5
2	2	rs34668726	rs72782137	T	C	24047805	0.1511	1.08468e-06	0.0084406	0.0017312	0.688792	ATAD2B	0	intronic	8.836	2b	5
2	2	rs34668726	rs72782138	C	T	24048162	0.1511	1.1984e-06	0.0084043	0.0017307	0.688792	ATAD2B	0	intronic	1.888	4	5
2	2	rs34668726	rs72786270	A	G	24059049	0.1511	8.10774e-07	0.0085394	0.0017311	0.688792	ATAD2B	0	intronic	7.763	5	4
2	2	rs34668726	rs6545127	A	G	24060670	0.1511	7.98178e-07	0.0085446	0.0017311	0.688792	ATAD2B	0	intronic	0.329	6	4
2	2	rs34668726	rs72786276	A	G	24062566	0.1402	1.73141e-07	0.0090527	0.0017322	0.757626	ATAD2B	0	intronic	10.54	6	4
2	2	rs34668726	rs72786277	G	T	24062818	0.1511	7.99098e-07	0.0085443	0.0017311	0.688792	ATAD2B	0	intronic	12.77	6	4
2	2	rs34668726	rs72786278	T	C	24063243	0.1521	7.98178e-07	0.0085446	0.0017311	0.682897	ATAD2B	0	intronic	2.109	4	4
2	2	rs34668726	rs72786279	T	C	24063266	0.1521	7.98546e-07	0.0085444	0.0017311	0.682897	ATAD2B	0	intronic	5.555	3a	4
2	2	rs34668726	rs6718635	C	A	24066183	0.1412	1.55274e-07	0.0090876	0.0017322	0.750876	ATAD2B	0	intronic	1.861	5	2
2	2	rs34668726	rs141666535	CAATATTAGAATTGCCA	C	24067357	0.1412	NA	NA	NA	0.750876	ATAD2B	0	intronic	5.325	NA	4
2	2	rs34668726	rs7588286	G	A	24071427	0.159	4.57931e-07	0.0087242	0.0017299	0.645067	ATAD2B	0	intronic	3.52	7	4
2	2	rs34668726	rs141251907	TA	T	24071883	0.16	NA	NA	NA	0.639703	ATAD2B	0	intronic	NA	NA	4
2	2	rs34668726	rs56021814	A	T	24073437	0.16	4.48642e-07	0.008731	0.0017299	0.639703	ATAD2B	0	intronic	6.989	4	2
2	2	rs34668726	rs72786286	A	T	24074659	0.1511	8.2699e-07	0.0085327	0.0017311	0.676096	ATAD2B	0	intronic	2.598	6	4
2	2	rs34668726	rs72786288	T	G	24075416	0.1521	8.03526e-07	0.0085424	0.0017311	0.682897	ATAD2B	0	intronic	1.748	7	4
2	2	rs34668726	rs72786298	T	C	24083011	0.1421	1.8514e-07	0.0090311	0.0017321	0.744205	ATAD2B	0	intronic	3.867	4	4
2	2	rs34668726	rs6712524	C	T	24083925	0.16	5.28567e-07	0.0086765	0.0017298	0.639703	ATAD2B	0	intronic	1.074	6	4
2	2	rs34668726	rs17762102	G	A	24085606	0.16	5.22878e-07	0.0086801	0.0017298	0.639703	ATAD2B	0	intronic	5.724	7	4
2	2	rs34668726	rs56303870	A	G	24086944	0.1531	1.20337e-06	0.0084057	0.0017313	0.677067	ATAD2B	0	intronic	0.943	6	4
2	2	rs34668726	rs56413706	A	G	24086961	0.1421	1.78074e-07	0.0090436	0.0017321	0.744205	ATAD2B	0	intronic	2.108	6	4
2	2	rs34668726	rs142518269	A	G	24087095	0.1421	1.66648e-07	0.0090647	0.0017321	0.744205	ATAD2B	0	intronic	0.555	7	4
2	2	rs34668726	rs72788212	A	G	24087385	0.1521	8.66762e-07	0.008517	0.0017312	0.682897	ATAD2B	0	intronic	1.656	7	4
2	2	rs34668726	rs72788214	C	A	24087621	0.1541	8.31955e-07	0.0085309	0.0017312	0.671301	ATAD2B	0	intronic	8.6	7	4
2	2	rs34668726	rs12623316	G	A	24087857	0.1541	8.32147e-07	0.0085308	0.0017312	0.671301	ATAD2B	0	intronic	4.213	6	4
2	2	rs34668726	rs12614038	A	G	24088174	0.1431	1.67687e-07	0.0090628	0.0017321	0.737613	ATAD2B	0	intronic	0.093	7	4
2	2	rs34668726	rs72788218	T	C	24090435	0.16	5.52968e-07	0.0087117	0.0017399	0.639703	ATAD2B	0	intronic	1.602	5	4
2	2	rs34668726	rs56398785	A	T	24091515	0.1491	1.08718e-07	0.0091918	0.0017305	0.70078	ATAD2B	0	intronic	1.019	7	4
2	2	rs34668726	rs12612492	T	C	24093756	0.1421	1.82054e-07	0.0090367	0.0017322	0.744205	ATAD2B	0	intronic	3.622	1f	4
2	2	rs34668726	rs72788278	C	A	24095285	0.161	4.97966e-07	0.0086964	0.0017299	0.634394	PGAM1P6	0	ncRNA_exonic	4.281	3a	4
2	2	rs34668726	rs72788280	G	A	24095907	0.161	5.00611e-07	0.0086946	0.0017299	0.634394	ATAD2B	0	intronic	7.464	7	4
2	2	rs34668726	rs113732527	C	T	24098270	0.1541	8.47423e-07	0.0085247	0.0017312	0.671301	ATAD2B	0	intronic	2.591	7	4
2	2	rs34668726	rs72788286	C	A	24098321	0.161	5.00035e-07	0.0086951	0.0017299	0.634394	ATAD2B	0	intronic	0.508	7	4
2	2	rs34668726	rs113027486	A	G	24098371	0.1531	8.2966e-07	0.008532	0.0017312	0.677067	ATAD2B	0	intronic	0.196	6	4
2	2	rs34668726	rs146485916	AG	A	24099158	0.1412	NA	NA	NA	0.750876	ATAD2B	0	intronic	1.076	NA	4
2	2	rs34668726	rs145698915	A	G	24099798	0.1531	9.3821e-07	0.0084901	0.0017312	0.677067	ATAD2B	0	intronic	0.097	7	4
2	2	rs34668726	rs55653559	G	A	24101066	0.1531	8.43723e-07	0.0085263	0.0017312	0.677067	ATAD2B	0	intronic	1.147	6	4
2	2	rs34668726	rs55682359	T	G	24101422	0.1521	8.44306e-07	0.008526	0.0017312	0.682897	ATAD2B	0	intronic	NA	6	4
2	2	rs34668726	rs141042405	CTGTCT	C	24101616	0.1521	NA	NA	NA	0.682897	ATAD2B	0	intronic	0.701	NA	4
2	2	rs34668726	rs565868906	G	GA	24102179	0.16	NA	NA	NA	0.636306	ATAD2B	0	intronic	NA	NA	4
2	2	rs34668726	rs112985192	A	G	24102797	0.1541	8.10588e-07	0.0085401	0.0017312	0.671301	ATAD2B	0	intronic	0.11	6	4
2	2	rs34668726	rs12623079	A	G	24103749	0.1521	9.51262e-07	0.0084854	0.0017312	0.682897	ATAD2B	0	intronic	14.9	6	4
2	2	rs34668726	rs56258075	C	G	24104256	0.1521	NA	NA	NA	0.682897	ATAD2B	0	intronic	0.993	6	4
2	2	rs34668726	rs146179419	A	T	24105369	0.159	NA	NA	NA	0.643388	ATAD2B	0	intronic	0.243	6	4
2	2	rs34668726	rs112068972	AC	A	24105693	0.1412	NA	NA	NA	0.750876	ATAD2B	0	intronic	NA	NA	4
2	2	rs34668726	rs72788302	T	C	24107246	0.1402	2.06443e-07	0.008996	0.0017321	0.757626	ATAD2B	0	intronic	1.558	7	4
2	2	rs34668726	rs72790306	G	T	24111311	0.1481	1.08518e-07	0.0091924	0.0017305	0.706875	ATAD2B	0	intronic	8.292	6	4
2	2	rs34668726	rs12623333	G	T	24111823	0.1531	1.14262e-06	0.0084227	0.0017311	0.677067	ATAD2B	0	intronic	5.624	6	4
2	2	rs34668726	rs111657181	C	G	24112559	0.159	5.83042e-07	0.0086442	0.0017299	0.645067	ATAD2B	0	intronic	2.345	6	5
2	2	rs34668726	rs17762609	T	G	24114729	0.1521	6.94225e-07	0.0085919	0.0017312	0.682897	ATAD2B	0	intronic	5.925	3a	1
2	2	rs34668726	rs138413889	A	G	24115207	0.1521	8.7963e-07	0.0085123	0.0017312	0.682897	ATAD2B	0	intronic	1.223	5	1
2	2	rs34668726	rs17762651	G	A	24115922	0.1531	9.57194e-07	0.0084836	0.0017312	0.677067	ATAD2B	0	intronic	5.562	6	4
2	2	rs34668726	rs72790310	T	C	24116716	0.1531	9.39074e-07	0.0084901	0.0017312	0.677067	ATAD2B	0	intronic	0.935	7	4
2	2	rs34668726	rs139675912	A	C	24117282	0.1412	2.05589e-07	0.0089972	0.0017321	0.750876	ATAD2B	0	intronic	1.067	5	4
2	2	rs34668726	rs17711825	C	T	24124578	0.16	6.40472e-07	0.0086122	0.0017298	0.639703	ATAD2B	0	intronic	1.582	6	5
2	2	rs34668726	rs72790326	T	C	24126153	0.16	6.33286e-07	0.0086162	0.0017298	0.639703	ATAD2B	0	intronic	5.605	7	5
2	2	rs34668726	rs17762782	G	A	24126493	0.16	6.41357e-07	0.0086118	0.0017298	0.639703	ATAD2B	0	intronic	1.688	5	5
2	2	rs34668726	rs140521091	A	G	24129389	0.1481	1.24222e-07	0.0091498	0.0017305	0.706875	ATAD2B	0	intronic	0.923	7	5
2	2	rs34668726	rs115861480	A	T	24129464	0.1481	1.28174e-07	0.0091399	0.0017305	0.706875	ATAD2B	0	intronic	4.37	6	5
2	2	rs34668726	rs112050905	G	C	24130595	0.159	NA	NA	NA	0.645067	ATAD2B	0	intronic	0.061	7	5
2	2	rs34668726	rs112303904	A	AT	24132009	0.159	NA	NA	NA	0.645067	ATAD2B	0	intronic	NA	NA	5
2	2	rs34668726	rs72796316	C	T	24132272	0.159	6.5013e-07	0.0086072	0.0017298	0.645067	ATAD2B	0	intronic	2.211	7	5
2	2	rs34668726	rs112313489	G	A	24132980	0.16	6.36649e-07	0.0086116	0.0017293	0.639703	ATAD2B	0	intronic	0.01	7	4
2	2	rs34668726	rs72796319	C	T	24133027	0.16	6.61607e-07	0.0085987	0.0017293	0.639703	ATAD2B	0	intronic	0.452	7	4
2	2	rs34668726	rs113041801	T	TGAGGTCA	24133521	0.1581	NA	NA	NA	0.637929	ATAD2B	0	intronic	5.07	NA	4
2	2	rs34668726	rs56104215	C	T	24133590	0.159	6.62217e-07	0.0085984	0.0017293	0.645067	ATAD2B	0	intronic	3.041	7	4
2	2	rs34668726	rs113593043	G	A	24134032	0.16	6.36942e-07	0.0086114	0.0017293	0.639703	ATAD2B	0	intronic	0.354	7	4
2	2	rs34668726	rs139050099	A	G	24134167	0.1481	1.2697e-07	0.00914	0.00173	0.706875	ATAD2B	0	intronic	6.408	6	4
2	2	rs34668726	rs12612830	T	C	24134599	0.159	6.54485e-07	0.0086024	0.0017293	0.645067	ATAD2B	0	intronic	2.636	7	4
2	2	rs34668726	rs72796326	A	G	24137047	0.16	7.10559e-07	0.0085747	0.0017293	0.639703	ATAD2B	0	intronic	1.622	7	5
2	2	rs34668726	rs543749437	C	CA	24137554	0.1481	NA	NA	NA	0.706875	ATAD2B	0	intronic	2.44	NA	5
2	2	rs34668726	rs72796327	C	T	24140372	0.1481	1.3213e-07	0.0091419	0.0017327	0.706875	ATAD2B	0	intronic	8.908	6	2
2	2	rs34668726	rs112581674	C	CA	24140917	0.159	NA	NA	NA	0.645067	ATAD2B	0	intronic	2.378	NA	5
2	2	rs34668726	rs72796328	G	A	24141343	0.1481	1.26241e-07	0.009142	0.00173	0.706875	ATAD2B	0	intronic	0.922	6	5
2	2	rs34668726	rs72796329	A	G	24141912	0.159	6.62064e-07	0.0085985	0.0017293	0.645067	ATAD2B	0	intronic	11.83	7	5
2	2	rs34668726	rs113530757	A	G	24142500	0.159	6.59478e-07	0.0085998	0.0017293	0.645067	ATAD2B	0	intronic	2.707	6	5
2	2	rs34668726	rs72796337	A	G	24142957	0.159	6.59781e-07	0.0085997	0.0017293	0.645067	ATAD2B	0	intronic	1.047	7	5
2	2	rs34668726	rs72796339	C	T	24143063	0.159	6.57809e-07	0.0086006	0.0017293	0.645067	ATAD2B	0	intronic	0.43	7	5
2	2	rs34668726	rs72796340	A	T	24143622	0.159	6.59933e-07	0.0085996	0.0017293	0.645067	ATAD2B	0	intronic	5.252	7	5
2	2	rs34668726	rs201165754	C	A	24144101	0.1581	NA	NA	NA	0.650489	ATAD2B	0	intronic	NA	5	5
2	2	rs34668726	rs145309966	A	G	24147047	0.1491	1.11918e-07	0.0091802	0.00173	0.70078	ATAD2B	0	intronic	1.753	5	1
2	2	rs34668726	rs72796343	A	G	24147631	0.1471	1.12047e-07	0.0091797	0.00173	0.701408	ATAD2B	0	intronic	12.36	4	1
2	2	rs34668726	rs963725	C	T	24148231	0.1481	1.11686e-07	0.0091807	0.00173	0.706875	ATAD2B	0	intronic	3.946	5	1
2	2	rs34668726	rs61739076	A	G	24149439	0.1481	1.2494e-07	0.009145	0.00173	0.706875	ATAD2B	0	exonic	9.707	4	1
2	2	rs34668726	rs12616768	A	G	24151372	0.1481	1.50522e-07	0.0091002	0.0017327	0.706875	UBXN2A	0	intronic	0.046	6	1
2	2	rs34668726	rs12621406	T	C	24154821	0.159	5.82908e-07	0.0086552	0.0017321	0.645067	UBXN2A	0	intronic	5.949	7	4
2	2	rs34668726	rs12621445	T	C	24154964	0.1481	1.05609e-07	0.0091981	0.00173	0.706875	UBXN2A	0	intronic	8.558	6	4
2	2	rs34668726	rs6754694	C	T	24155448	0.16	6.06876e-07	0.0086424	0.0017323	0.639703	UBXN2A	0	intronic	1.712	6	4
2	2	rs34668726	rs6751655	G	A	24155478	0.1481	1.35863e-07	0.0091339	0.0017329	0.706875	UBXN2A	0	intronic	2.42	6	4
2	2	rs34668726	rs148671008	TAATAAA	T	24156075	0.16	NA	NA	NA	0.639703	UBXN2A	0	intronic	NA	NA	5
2	2	rs34668726	rs55846516	C	T	24158003	0.159	5.52332e-07	0.0086593	0.0017293	0.645067	UBXN2A	0	intronic	1.061	7	5
2	2	rs34668726	rs74704838	C	A	24158270	0.161	NA	NA	NA	0.634394	UBXN2A	0	intronic	8.326	6	5
2	2	rs34668726	rs72796351	C	T	24158425	0.159	5.57956e-07	0.0086556	0.0017293	0.645067	UBXN2A	0	intronic	4.827	6	5
2	2	rs34668726	rs6710426	G	A	24159288	0.16	5.89386e-07	0.0086375	0.0017293	0.639703	UBXN2A	0	intronic	10.97	7	5
2	2	rs34668726	rs72796357	G	A	24160131	0.16	5.76766e-07	0.0086446	0.0017293	0.639703	UBXN2A	0	intronic	2.185	7	5
2	2	rs34668726	rs72796358	A	T	24160132	0.16	5.85329e-07	0.0086396	0.0017293	0.639703	UBXN2A	0	intronic	2.85	7	5
2	2	rs34668726	rs72796359	C	T	24160545	0.1481	1.02991e-07	0.0092062	0.00173	0.706875	UBXN2A	0	intronic	10.78	6	5
2	2	rs34668726	rs12616899	G	A	24165235	0.16	5.78496e-07	0.0086435	0.0017293	0.639703	UBXN2A	0	intronic	1.173	4	1
2	2	rs34668726	rs12616985	C	A	24165511	0.16	5.78629e-07	0.0086434	0.0017293	0.639703	UBXN2A	0	intronic	0.46	5	1
2	2	rs34668726	rs55653174	G	A	24166001	0.16	5.95937e-07	0.0086336	0.0017292	0.639703	UBXN2A	0	intronic	0.741	7	4
2	2	rs34668726	rs12617839	T	A	24166277	0.16	5.77032e-07	0.0086443	0.0017293	0.639703	UBXN2A	0	intronic	1.047	7	4
2	2	rs34668726	rs75046532	G	A	24167267	0.16	5.7372e-07	0.0086463	0.0017293	0.639703	UBXN2A	0	intronic	7.042	5	5
2	2	rs34668726	rs7578969	C	T	24168620	0.16	5.77032e-07	0.0086443	0.0017292	0.639703	UBXN2A	0	intronic	1.359	7	5
2	2	rs34668726	rs201820157	A	AT	24169356	0.1491	NA	NA	NA	0.70078	UBXN2A	0	intronic	0.281	NA	4
2	2	rs34668726	rs72796385	A	T	24170360	0.16	5.7544e-07	0.0086452	0.0017292	0.639703	UBXN2A	0	intronic	11.39	5	4
2	2	rs34668726	rs113966511	C	T	24171365	0.16	5.75175e-07	0.0086447	0.0017291	0.639703	UBXN2A	0	intronic	0.122	7	5
2	2	rs34668726	rs72796388	C	A	24171509	0.16	5.64937e-07	0.0086514	0.0017293	0.639703	UBXN2A	0	intronic	12.78	7	5
2	2	rs34668726	rs72796389	G	A	24171761	0.16	5.64547e-07	0.0086515	0.0017292	0.639703	UBXN2A	0	intronic	0.594	6	5
2	2	rs34668726	rs7594510	G	A	24173377	0.16	5.77431e-07	0.0086441	0.0017293	0.639703	UBXN2A	0	intronic	1.594	7	5
2	2	rs34668726	rs7581107	T	C	24173565	0.16	5.77431e-07	0.0086441	0.0017292	0.639703	UBXN2A	0	intronic	1.634	7	5
2	2	rs34668726	rs11342032	AG	A	24175524	0.16	NA	NA	NA	0.639703	UBXN2A	0	intronic	2.594	NA	4
2	2	rs34668726	rs34304685	T	C	24175528	0.16	NA	NA	NA	0.639703	UBXN2A	0	intronic	3.263	7	4
2	2	rs34668726	rs34754568	G	A	24175530	0.16	NA	NA	NA	0.639703	UBXN2A	0	intronic	3.024	7	4
2	2	rs34668726	rs113312575	G	A	24178093	0.161	5.90065e-07	0.0086401	0.0017299	0.634394	UBXN2A	0	intronic	2.583	6	5
2	2	rs34668726	rs72796396	A	G	24178154	0.16	5.9676e-07	0.0086361	0.0017299	0.639703	UBXN2A	0	intronic	6.605	6	5
2	2	rs34668726	rs72796397	A	T	24178211	0.16	5.96211e-07	0.0086365	0.0017299	0.639703	UBXN2A	0	intronic	5.527	7	5
2	2	rs34668726	rs72796402	G	A	24180104	0.1481	1.26009e-07	0.0091419	0.0017299	0.706875	UBXN2A	0	intronic	4.193	7	4
2	2	rs34668726	rs72798404	T	C	24180125	0.1481	1.43483e-07	0.0091005	0.0017298	0.706875	UBXN2A	0	intronic	4.741	7	4
2	2	rs34668726	rs12623496	T	C	24181583	0.159	6.05202e-07	0.0086315	0.0017299	0.645067	UBXN2A	0	intronic	7.571	5	4
2	2	rs34668726	rs72798408	C	G	24181845	0.1481	1.24222e-07	0.0091465	0.0017299	0.706875	UBXN2A	0	intronic	0.266	5	4
2	2	rs34668726	rs72798411	G	A	24184343	0.1481	1.26736e-07	0.0091401	0.0017299	0.706875	UBXN2A	0	intronic	10.48	6	4
2	2	rs34668726	rs112788077	G	A	24184676	0.16	6.14469e-07	0.0086265	0.0017299	0.639703	UBXN2A	0	intronic	3.267	7	4
2	2	rs34668726	rs112145585	T	G	24185525	0.159	6.14328e-07	0.0086236	0.0017293	0.645067	UBXN2A	0	intronic	1.864	7	4
2	2	rs34668726	rs113125845	G	A	24185760	0.159	6.24597e-07	0.0086182	0.0017293	0.645067	UBXN2A	0	intronic	1.814	7	4
2	2	rs34668726	rs111248727	G	A	24187158	0.159	6.17021e-07	0.0086222	0.0017293	0.645067	UBXN2A	0	intronic	2.806	6	4
2	2	rs34668726	rs112221470	T	C	24187190	0.159	6.24741e-07	0.008618	0.0017293	0.645067	UBXN2A	0	intronic	4.71	7	4
2	2	rs34668726	rs55982282	A	G	24188128	0.1471	1.38166e-07	0.0091276	0.0017327	0.71304	UBXN2A	0	intronic	0.989	7	4
2	2	rs34668726	rs56339200	A	C	24188194	0.159	6.07855e-07	0.0086271	0.0017293	0.645067	UBXN2A	0	intronic	0.235	7	4
2	2	rs34668726	rs72798417	T	C	24188656	0.159	6.06317e-07	0.0086279	0.0017293	0.645067	UBXN2A	0	intronic	2.593	6	4
2	2	rs34668726	rs72798418	G	A	24188922	0.159	7.00164e-07	0.0085799	0.0017293	0.645067	UBXN2A	0	intronic	4.828	6	4
2	2	rs34668726	rs147850066	G	C	24191317	0.1481	1.30737e-07	0.0091302	0.0017299	0.706875	UBXN2A	0	intronic	0.922	7	5
2	2	rs34668726	rs12617474	T	C	24192510	0.16	6.36649e-07	0.0086116	0.0017293	0.639703	UBXN2A	0	intronic	2.115	7	4
2	2	rs34668726	rs6731001	G	A	24192952	0.16	7.22437e-07	0.008569	0.0017292	0.639703	UBXN2A	0	intronic	1.935	5	4
2	2	rs34668726	rs12620594	A	G	24194490	0.16	7.04531e-07	0.0085773	0.0017292	0.639703	UBXN2A	0	intronic	2.236	7	4
2	2	rs34668726	rs12614452	T	C	24194608	0.16	7.17629e-07	0.0085711	0.0017292	0.639703	UBXN2A	0	intronic	11.78	7	4
2	2	rs34668726	rs72781631	A	G	24195064	0.16	7.41652e-07	0.0086017	0.0017376	0.639703	UBXN2A	0	intronic	8.131	6	4
2	2	rs34668726	rs111869566	A	C	24196340	0.16	7.17133e-07	0.0085713	0.0017292	0.639703	UBXN2A	0	intronic	2.935	7	4
2	2	rs34668726	rs112603501	T	C	24197254	0.16	8.45279e-07	0.0085212	0.0017303	0.639703	UBXN2A	0	intronic	3.318	7	4
2	2	rs34668726	rs72781632	C	A	24198342	0.1481	9.65384e-08	0.0092264	0.00173	0.706875	UBXN2A	0	intronic	5.819	6	4
2	2	rs34668726	rs72781634	T	C	24199102	0.161	5.57442e-07	0.0086545	0.001729	0.634394	UBXN2A	0	intronic	0.092	5	4
2	2	rs34668726	rs72781639	G	C	24204148	0.16	5.61177e-07	0.008655	0.0017295	0.639703	UBXN2A	0	intronic	2.596	7	4
2	2	rs34668726	rs72781643	A	G	24208746	0.16	5.86949e-07	0.0086402	0.0017296	0.639703	UBXN2A	0	intronic	6.668	7	4
2	2	rs34668726	rs141663745	A	G	24208948	0.161	NA	NA	NA	0.634394	UBXN2A	0	intronic	5.607	7	4
2	2	rs34668726	rs539193584	G	GA	24209968	0.1491	NA	NA	NA	0.699628	UBXN2A	0	intronic	NA	NA	4
2	2	rs34668726	rs147649347	GATAA	G	24210076	0.1481	NA	NA	NA	0.706875	UBXN2A	0	intronic	12.13	NA	4
2	2	rs34668726	rs72781648	C	T	24210333	0.16	5.59371e-07	0.0086559	0.0017295	0.639703	UBXN2A	0	intronic	3.335	6	4
2	2	rs34668726	rs72781649	G	A	24210864	0.16	5.44503e-07	0.0086648	0.0017295	0.639703	UBXN2A	0	intronic	1.256	7	4
2	2	rs34668726	rs12616250	C	T	24211550	0.16	5.5195e-07	0.0086603	0.0017295	0.639703	UBXN2A	0	intronic	8.067	2b	4
2	2	rs34668726	rs72781652	A	G	24213754	0.161	7.62957e-07	0.0085509	0.0017293	0.634394	UBXN2A	0	intronic	4.627	6	4
2	2	rs34668726	rs17763224	C	T	24213776	0.161	8.35411e-07	0.0085206	0.0017294	0.634394	UBXN2A	0	intronic	2.878	6	4
2	2	rs34668726	rs111247693	T	C	24214373	0.16	4.71086e-07	0.0087329	0.0017335	0.639703	UBXN2A	0	intronic	0.191	7	5
2	2	rs34668726	rs72781653	C	T	24215633	0.16	6.16879e-07	0.0086228	0.0017294	0.639703	UBXN2A	0	intronic	6.997	7	2
2	2	rs34668726	rs72781658	G	A	24220141	0.1481	1.18713e-07	0.0091616	0.0017301	0.706875	UBXN2A	0	intronic	0.187	6	4
2	2	rs34668726	rs56205282	T	C	24221317	0.1481	1.1844e-07	0.0091618	0.0017299	0.706875	UBXN2A	0	intronic	3.055	7	4
2	2	rs34668726	rs56053667	G	A	24221475	0.161	6.72048e-07	0.0085962	0.0017298	0.634394	UBXN2A	0	intronic	2.816	6	4
2	2	rs34668726	rs72781665	A	G	24223086	0.16	6.17021e-07	0.0086225	0.0017294	0.639703	UBXN2A	0	UTR3	20.6	6	4
2	2	rs34668726	rs72781667	G	A	24225667	0.16	4.75773e-07	0.0086957	0.0017267	0.639703	UBXN2A	0	UTR3	6.235	5	4
2	2	rs34668726	rs11553491	C	G	24225901	0.16	5.7069e-07	0.0086356	0.0017268	0.639703	UBXN2A	0	UTR3	7.631	7	4
2	2	rs34668726	rs113362373	G	A	24227357	0.1481	1.24337e-07	0.0091666	0.0017338	0.706875	UBXN2A	0	UTR3	1.112	5	5
2	2	rs34668726	rs56068891	G	A	24230633	0.1481	1.14288e-07	0.0091746	0.0017302	0.706875	MFSD2B	2318	intergenic	4.104	5	5
2	2	rs34668726	rs72781671	G	A	24231123	0.1481	1.15398e-07	0.0091715	0.0017302	0.706875	MFSD2B	1828	intergenic	7.978	5	1
2	2	rs34668726	rs72781675	A	G	24232092	0.1521	3.3752e-07	0.008826	0.0017301	0.69429	MFSD2B	0	upstream	3.579	4	1
2	2	rs34668726	rs72781679	A	G	24237712	0.1501	1.24451e-07	0.0091497	0.0017306	0.694753	MFSD2B	0	intronic	12.18	5	2
2	2	rs34668726	rs72781680	T	C	24238928	0.1501	1.2627e-07	0.009144	0.0017304	0.694753	MFSD2B	0	intronic	6.339	4	2
2	2	rs34668726	rs113601626	T	TCCTGGC	24239189	0.1501	NA	NA	NA	0.694753	MFSD2B	0	intronic	4.206	NA	2
2	2	rs34668726	rs17712391	T	C	24245659	0.1501	1.94895e-07	0.0090021	0.0017297	0.682042	MFSD2B	0	intronic	7.498	4	3
2	2	rs34668726	rs72781683	C	T	24247423	0.1501	2.04644e-07	0.0089867	0.0017298	0.682042	MFSD2B	0	intronic	2.836	5	4
2	2	rs34668726	rs138730630	G	A	24250088	0.1501	NA	NA	NA	0.682042	MFSD2B	0	intronic	6.093	6	4
2	2	rs34668726	rs3030917	CCAAA	C	24251673	0.1501	NA	NA	NA	0.682042	MFSD2B	0	intronic	NA	NA	4
2	2	rs34668726	rs137952507	CAG	C	24253661	0.1501	NA	NA	NA	0.682042	C2orf44	0	UTR3	NA	NA	4
2	2	rs34668726	rs55773155	G	A	24255081	0.1511	2.89468e-07	0.0088737	0.0017297	0.676096	MFSD2B:C2orf44	0	intronic:intronic	2.489	6	4
2	2	rs34668726	rs56392651	T	C	24255208	0.1511	2.91072e-07	0.0088698	0.0017293	0.676096	MFSD2B:C2orf44	0	intronic:intronic	0.345	7	4
2	2	rs34668726	rs17763442	T	C	24255991	0.1511	2.87939e-07	0.0088751	0.0017296	0.676096	MFSD2B:C2orf44	0	intronic:intronic	0.448	7	4
2	2	rs34668726	rs72781689	T	C	24256349	0.1521	1.81426e-07	0.0090227	0.0017293	0.670217	MFSD2B:C2orf44	0	intronic:intronic	0.704	7	4
2	2	rs34668726	rs7355559	T	G	24256946	0.1521	8.41201e-07	-0.0086881	0.0017638	0.681588	C2orf44:MFSD2B	0	intronic:intronic	0.685	6	4
2	2	rs34668726	rs10194817	G	A	24257051	0.1521	7.49031e-07	-0.008728	0.0017638	0.681588	C2orf44:MFSD2B	0	intronic:intronic	2.056	7	4
2	2	rs34668726	rs150726348	G	A	24257250	0.1521	6.62217e-07	0.0086006	0.0017297	0.681588	C2orf44:MFSD2B	0	intronic:intronic	2.967	6	4
2	2	rs34668726	rs11125372	T	A	24257582	0.1521	8.59607e-07	-0.0086808	0.0017639	0.681588	MFSD2B:C2orf44	0	intronic:intronic	0.695	6	4
2	2	rs34668726	rs12621152	C	T	24257682	0.165	0.000108094	-0.0068	0.0017563	0.61179	MFSD2B:C2orf44	0	intronic:intronic	1.437	7	4
2	3	rs1109027	rs149044563	T	C	63317516	0.1769	NA	NA	NA	0.661298	ENSG00000270437	3059	intergenic	2.327	6	14
2	3	rs1109027	rs112408624	G	C	63325900	0.1769	6.30667e-07	-0.0085262	0.0017115	0.661298	ENSG00000232403	9353	intergenic	2.259	7	9
2	3	rs1109027	rs113620077	T	C	63328774	0.1759	7.95243e-07	-0.0084502	0.0017117	0.647128	ENSG00000232403	6479	intergenic	4.157	7	9
2	3	rs1109027	rs141224708	A	AT	63344965	0.1849	NA	NA	NA	0.638627	DBIL5P2	0	downstream	NA	NA	5
2	3	rs1109027	rs11125949	C	T	63357876	0.1928	4.44529e-07	-0.0086599	0.0017152	0.741945	WDPCP	0	intronic	1.848	6	5
2	3	rs1109027	rs72813408	T	G	63363242	0.1909	8.18842e-07	-0.008457	0.0017151	0.741246	WDPCP	0	intronic	0.073	7	5
2	3	rs1109027	rs72813411	C	G	63364225	0.1928	3.88776e-07	-0.0087037	0.0017152	0.743197	WDPCP	0	intronic	9.136	6	5
2	3	rs1109027	rs72813412	T	C	63365500	0.1909	2.20546e-07	-0.008888	0.0017154	0.732562	WDPCP	0	intronic	1.027	6	5
2	3	rs1109027	rs147156118	C	T	63370060	0.1968	NA	NA	NA	0.742433	WDPCP	0	intronic	0.576	7	5
2	3	rs1109027	rs4671458	T	C	63374063	0.1928	1.90239e-07	-0.0089333	0.001715	0.751881	WDPCP	0	intronic	2.366	6	5
2	3	rs1109027	rs12473894	T	C	63376570	0.1928	1.21283e-06	-0.0083232	0.0017148	0.74073	WDPCP	0	intronic	7.278	7	5
2	3	rs1109027	rs72813418	G	C	63385242	0.1909	1.4897e-06	-0.0082543	0.0017151	0.731309	WDPCP	0	intronic	11.8	7	5
2	3	rs1109027	rs4671459	C	A	63392872	0.1909	4.83838e-07	-0.0086292	0.0017146	0.731309	WDPCP	0	intronic	0.472	6	5
2	3	rs1109027	rs4671460	C	T	63397203	0.1918	3.90032e-07	-0.0086991	0.0017145	0.736006	WDPCP	0	intronic	7.976	6	5
2	3	rs1109027	rs4671461	C	T	63406800	0.1918	5.08042e-07	-0.0086125	0.0017145	0.755996	WDPCP	0	intronic	3.034	6	5
2	3	rs1109027	rs17474666	C	T	63420517	0.1928	3.30141e-07	-0.0087594	0.0017157	0.761883	WDPCP	0	intronic	2.515	2c	2
2	3	rs1109027	rs138419780	G	A	63439497	0.1938	3.86812e-07	-0.0087085	0.0017158	0.757821	WDPCP	0	intronic	5.397	6	9
2	3	rs1109027	rs146249233	C	T	63440544	0.1938	2.52464e-07	-0.0088449	0.0017155	0.757821	WDPCP	0	intronic	9.536	6	9
2	3	rs1109027	rs139489293	A	G	63442271	0.1938	NA	NA	NA	0.757821	WDPCP	0	intronic	1.174	7	9
2	3	rs1109027	rs10496101	C	T	63454114	0.1938	1.9169e-07	-0.0089337	0.0017156	0.757821	WDPCP	0	intronic	8.314	7	5
2	3	rs1109027	rs17348207	G	A	63460744	0.1938	2.1419e-07	-0.0088992	0.0017158	0.757821	WDPCP	0	intronic	3.124	7	7
2	3	rs1109027	rs140558183	T	TTGAGA	63461421	0.1948	NA	NA	NA	0.75265	WDPCP	0	intronic	0.155	NA	7
2	3	rs1109027	rs1829526	G	A	63464879	0.1938	1.48525e-07	-0.0090139	0.0017154	0.757821	WDPCP	0	intronic	2.108	7	5
2	3	rs1109027	rs12471038	A	C	63484639	0.1928	2.52116e-07	-0.0088438	0.0017152	0.761883	WDPCP	0	intronic	3.942	3a	5
2	3	rs1109027	rs76262922	A	G	63513191	0.1769	2.69836e-06	-0.0080349	0.0017122	0.681092	WDPCP	0	intronic	7.3	6	5
2	3	rs1109027	rs72813476	C	T	63523174	0.1978	8.72971e-07	-0.0084383	0.0017156	0.796256	WDPCP	0	intronic	8.719	7	5
2	3	rs1109027	rs143853624	CA	C	63523932	0.1968	NA	NA	NA	0.790359	WDPCP	0	intronic	1.704	NA	5
2	3	rs1109027	rs72813478	C	T	63526869	0.1978	7.51969e-07	-0.0084878	0.0017156	0.796256	WDPCP	0	intronic	5.233	7	5
2	3	rs1109027	rs1517403	G	A	63540324	0.1978	8.37336e-07	-0.0084525	0.0017157	0.796256	WDPCP	0	intronic	18.65	NA	4
2	3	rs1109027	rs111762675	T	C	63549298	0.1968	8.33873e-07	-0.0084537	0.0017157	0.801573	WDPCP	0	intronic	7.53	3a	5
2	3	rs1109027	rs141438756	A	T	63551110	0.1968	7.28954e-07	-0.008499	0.0017157	0.801573	WDPCP	0	intronic	6.508	3a	5
2	3	rs1109027	rs12466601	G	T	63556348	0.1958	6.55239e-07	-0.0085344	0.0017157	0.796659	WDPCP	0	intronic	2.804	7	5
2	3	rs1109027	rs12478442	T	C	63556365	0.1968	6.81397e-07	-0.0085213	0.0017157	0.801573	WDPCP	0	intronic	1.401	7	5
2	3	rs1109027	rs72815371	T	A	63583236	0.1968	1.03039e-06	-0.0083818	0.0017155	0.801573	WDPCP	0	intronic	NA	6	5
2	3	rs1109027	rs142704114	ACTTC	A	63598043	0.1968	NA	NA	NA	0.801573	WDPCP	0	intronic	3.9	NA	5
2	3	rs1109027	rs72815377	T	C	63599530	0.1968	8.81252e-07	-0.0084347	0.0017156	0.801573	WDPCP	0	intronic	5.404	6	5
2	3	rs1109027	rs72815379	T	C	63600430	0.1968	8.8044e-07	-0.0084349	0.0017156	0.801573	WDPCP	0	intronic	1.272	7	5
2	3	rs1109027	rs56219461	A	G	63669666	0.2187	7.0518e-06	-0.0077142	0.0017172	0.766737	WDPCP	0	UTR5	1.831	6	5
2	3	rs1109027	rs139537010	C	CA	63678003	0.2276	NA	NA	NA	0.737341	WDPCP	0	intronic	NA	NA	5
2	3	rs1109027	rs12478365	G	T	63681089	0.2266	NA	NA	NA	0.732261	WDPCP	0	intronic	0.366	6	5
2	3	rs1109027	rs12464471	G	A	63686428	0.2177	8.95365e-06	-0.0076271	0.0017174	0.779884	WDPCP	0	intronic	7.8	6	5
2	3	rs1109027	rs72821624	G	A	63691920	0.2425	2.18877e-05	-0.0072881	0.001717	0.684675	WDPCP	0	intronic	3.391	5	4
2	3	rs1109027	rs72821628	T	C	63695036	0.2425	1.5153e-06	-0.0082696	0.0017195	0.831046	WDPCP	0	intronic	2.54	6	5
2	3	rs1109027	rs72821630	T	C	63696212	0.2425	1.54846e-06	-0.0082622	0.0017195	0.831046	WDPCP	0	intronic	2.645	7	5
2	3	rs1109027	rs72821631	A	G	63700164	0.2316	1.44046e-06	-0.0082843	0.0017189	0.867942	WDPCP	0	intronic	10.54	7	5
2	3	rs1109027	rs72821632	A	G	63701374	0.2316	1.57326e-06	-0.0082542	0.001719	0.867942	WDPCP	0	intronic	5.747	7	5
2	3	rs1109027	rs17617855	C	T	63719887	0.2425	1.37341e-06	-0.0083039	0.0017196	0.831046	WDPCP	0	intronic	15.79	7	5
2	3	rs1109027	rs4671062	A	G	63724044	0.2326	1.8151e-06	-0.0082049	0.001719	0.873497	WDPCP	0	intronic	0.242	7	5
2	3	rs1109027	rs72806004	G	A	63729432	0.2425	1.2844e-06	-0.0083267	0.0017196	0.831046	WDPCP	0	intronic	15.44	7	5
2	3	rs1109027	rs10496102	C	T	63731239	0.2425	1.21199e-06	-0.0083465	0.0017196	0.831046	WDPCP	0	intronic	14.37	7	5
2	3	rs1109027	rs75934274	G	T	63748815	0.2425	1.52335e-06	-0.0082677	0.0017195	0.831046	WDPCP	0	intronic	14.01	7	8
2	3	rs1109027	rs72806010	A	C	63753802	0.2326	1.67687e-06	-0.0082318	0.0017189	0.873497	WDPCP	0	intronic	4.232	5	5
2	3	rs1109027	rs145124044	T	C	63762433	0.2425	NA	NA	NA	0.831046	WDPCP	0	intronic	4.785	6	9
2	3	rs1109027	rs113474206	T	C	63762927	0.2425	NA	NA	NA	0.831046	WDPCP	0	intronic	2.475	7	9
2	3	rs1109027	rs12470478	A	G	63769308	0.2326	1.71633e-06	-0.0082243	0.001719	0.873497	WDPCP	0	intronic	18.3	7	5
2	3	rs1109027	rs12472865	T	C	63771769	0.2097	6.87227e-08	-0.0092673	0.0017179	0.977444	WDPCP	0	intronic	6.05	7	5
2	3	rs1109027	rs560890565	T	TG	63777749	0.2107	NA	NA	NA	0.983049	WDPCP	0	intronic	10.75	NA	5
2	3	rs1109027	rs112028067	A	G	63788341	0.2087	1.02896e-07	-0.0091412	0.0017177	0.971872	WDPCP	0	intronic	2.517	7	5
2	3	rs1109027	rs72806027	A	G	63789049	0.2316	2.49689e-06	-0.008094	0.001719	0.867942	WDPCP	0	intronic	2.099	5	4
2	3	rs1109027	rs17618045	C	T	63793255	0.2117	8.3946e-08	-0.009207	0.0017182	0.966352	WDPCP	0	intronic	3.74	5	5
2	3	rs1109027	rs12463603	A	C	63798198	0.2097	7.46105e-08	-0.0092419	0.0017179	0.977444	WDPCP	0	intronic	3.152	7	5
2	3	rs1109027	rs12476015	G	A	63807694	0.2425	1.60103e-06	-0.008252	0.0017198	0.831046	WDPCP	0	intronic	1.199	5	5
2	3	rs1109027	rs1109027	G	A	63815206	0.2117	3.74024e-08	-0.009453	0.0017178	1	WDPCP	0	intronic	3.115	4	1
2	3	rs1109027	rs2278718	C	A	63815801	0.2445	1.25083e-06	-0.0083378	0.00172	0.843461	MDH1	0	UTR5	3.857	4	1
2	3	rs1109027	rs4671518	G	T	63820219	0.2425	1.00115e-06	-0.0084122	0.0017197	0.831046	MDH1	0	intronic	0.828	6	4
2	3	rs1109027	rs17618390	G	C	63831325	0.2634	0.000243669	-0.0063156	0.0017214	0.744212	MDH1	0	intronic	4.161	7	4
2	3	rs1109027	rs72806055	A	C	63835971	0.2416	1.58016e-06	-0.0082555	0.0017196	0.836628	MDH1	1640	intergenic	3.543	6	4
2	3	rs1109027	rs72806056	C	T	63837680	0.2097	1.11686e-07	-0.0091167	0.0017179	0.977529	MDH1	3349	intergenic	0.09	6	5
2	3	rs1109027	rs72806058	T	C	63842399	0.2386	1.51565e-06	-0.0082692	0.0017194	0.818865	ENSG00000228305	6910	intergenic	7.466	3a	1
2	3	rs1109027	rs4671522	C	A	63844917	0.2425	1.7398e-06	-0.0082228	0.0017197	0.832333	ENSG00000228305	4392	intergenic	2.339	6	2
2	3	rs1109027	rs4567921	A	G	63847114	0.2386	1.42594e-06	-0.0082901	0.0017194	0.818865	ENSG00000228305	2195	intergenic	2.489	7	5
2	3	rs1109027	rs113535573	T	C	63847796	0.2386	1.73301e-06	-0.0082218	0.0017192	0.818865	ENSG00000228305	1513	intergenic	2.466	7	5
2	3	rs1109027	rs113419088	G	A	63853423	0.2425	2.02535e-06	-0.008173	0.0017203	0.83365	ENSG00000228305	3458	intergenic	5.836	7	5
2	3	rs1109027	rs17619012	T	G	63893589	0.2058	4.87304e-08	-0.009368	0.001717	0.966539	NA	NA	NA	7.462	5	2
2	3	rs1109027	rs72806082	G	A	63894844	0.2386	1.61585e-06	-0.0082436	0.0017187	0.809109	NA	NA	NA	2.444	6	5
2	3	rs1109027	rs72806089	T	A	63906145	0.2406	2.474e-06	-0.0080955	0.0017187	0.811623	ENSG00000234488	5294	intergenic	NA	6	5
2	3	rs1109027	rs6723875	T	C	63911500	0.2813	0.00140088	-0.0055156	0.0017266	0.615326	ENSG00000234488	0	ncRNA_exonic	1.393	5	5
2	3	rs1109027	rs2054120	A	G	63911816	0.2038	1.96336e-07	-0.0089338	0.0017171	0.899525	ENSG00000234488	0	ncRNA_exonic	12.04	6	5
2	3	rs1109027	rs13405855	A	G	63915993	0.2813	0.00184204	-0.0053766	0.0017263	0.615326	ENSG00000234488	4149	intergenic	10.64	6	5
2	3	rs1109027	rs72806095	G	T	63916092	0.2425	6.54938e-06	-0.0077581	0.001721	0.743105	ENSG00000234488	4248	intergenic	3.718	6	5
2	3	rs1109027	rs17619354	A	G	63919765	0.2396	1.10688e-05	-0.0075567	0.0017193	0.7274	ENSG00000221085	2762	intergenic	1.693	7	5
2	3	rs1109027	rs6546023	C	T	63919883	0.2416	9.8992e-06	-0.0076077	0.0017214	0.739482	ENSG00000221085	2644	intergenic	15.92	6	5
2	3	rs1109027	rs17554675	A	G	63919971	0.2416	1.10764e-05	-0.0075564	0.0017193	0.739482	ENSG00000221085	2556	intergenic	11.32	6	5
2	3	rs1109027	rs137920792	G	A	63934167	0.2058	NA	NA	NA	0.825385	ENSG00000228872	10089	intergenic	1.984	7	5
2	3	rs1109027	rs144247304	ACT	A	64020926	0.2068	NA	NA	NA	0.820141	NA	NA	NA	11.26	NA	5
2	3	rs1109027	rs78833617	T	A	64032741	0.2107	6.14752e-06	-0.0077632	0.001717	0.821065	NA	NA	NA	10.05	5	5
2	3	rs1109027	rs72808216	G	A	64041459	0.2087	5.89115e-06	-0.0077792	0.0017171	0.809777	NA	NA	NA	2.775	3a	5
2	3	rs1109027	rs72808218	T	C	64052610	0.2107	3.00538e-06	-0.0080201	0.0017172	0.821065	UGP2	15464	intergenic	1.716	7	2
2	3	rs1109027	rs4075010	A	G	64063181	0.2087	5.43876e-06	-0.0078075	0.001717	0.809777	UGP2	4893	intergenic	0.649	NA	5
2	3	rs1109027	rs66854892	CT	C	64071569	0.2177	NA	NA	NA	0.789771	UGP2	0	intronic	NA	NA	1
2	3	rs1109027	rs12988017	G	A	64071600	0.2127	2.91608e-06	-0.0080311	0.0017173	0.782826	UGP2	0	intronic	1.857	7	1
2	3	rs1109027	rs36099158	G	A	64073887	0.2127	1.7394e-06	-0.0082105	0.0017171	0.802849	UGP2	0	intronic	11.23	4	1
2	3	rs1109027	rs34239752	T	C	64075569	0.2107	1.9333e-06	-0.0081739	0.0017171	0.791504	UGP2	0	intronic	4.646	6	1
2	3	rs1109027	rs35058898	A	G	64081538	0.2087	1.75106e-06	-0.0082083	0.0017171	0.790326	UGP2	0	intronic	8.43	5	2
2	3	rs1109027	rs67366434	T	A	64082396	0.2097	1.93197e-06	-0.0081744	0.0017171	0.785309	UGP2	0	intronic	1.337	7	2
2	3	rs1109027	rs34900788	C	G	64082619	0.2326	3.40251e-05	-0.0071293	0.0017201	0.708371	UGP2	0	intronic	2.029	7	2
2	3	rs1109027	rs13028805	A	G	64082721	0.2097	1.78156e-06	-0.0082024	0.0017171	0.785309	UGP2	0	UTR5	1.877	7	2
2	3	rs1109027	rs35253921	A	G	64084005	0.2326	3.31665e-05	-0.0071392	0.00172	0.708371	UGP2	0	UTR3	2.608	6	4
2	3	rs1109027	rs35552326	C	T	64084098	0.2107	1.82894e-06	-0.0081933	0.0017171	0.78033	UGP2	0	intronic	8.893	6	4
2	3	rs1109027	rs13010817	C	T	64086549	0.2117	2.60495e-06	-0.0080697	0.001717	0.797725	UGP2	0	intronic	3.308	7	4
2	3	rs1109027	rs4671072	A	T	64087027	0.2107	2.60856e-06	-0.0080692	0.001717	0.79263	UGP2	0	intronic	9.775	5	4
2	3	rs1109027	rs3934536	T	G	64089373	0.2087	2.79898e-06	-0.0080445	0.001717	0.781362	UGP2	0	intronic	1.604	6	4
2	3	rs1109027	rs13034260	G	A	64093937	0.2097	2.60076e-06	-0.008072	0.0017174	0.797589	UGP2	0	intronic	4.482	6	4
2	3	rs1109027	rs12474366	T	G	64094995	0.2306	4.86519e-05	-0.0069866	0.00172	0.70924	UGP2	0	intronic	3.596	7	4
2	3	rs1109027	rs12475294	T	C	64095503	0.2107	2.5142e-06	-0.0080823	0.001717	0.771496	UGP2	0	intronic	14.81	7	4
2	3	rs1109027	rs4544421	C	T	64097868	0.2107	2.6965e-06	-0.0080596	0.0017174	0.771496	UGP2	0	intronic	0.983	5	2
2	3	rs1109027	rs4599090	G	A	64097881	0.2107	2.69153e-06	-0.0080601	0.0017174	0.771496	UGP2	0	intronic	1.247	5	2
2	3	rs1109027	rs34512058	G	C	64098357	0.2107	2.81449e-06	-0.0080422	0.001717	0.771496	UGP2	0	intronic	1.193	2b	1
2	3	rs1109027	rs72808231	C	T	64099729	0.2107	3.26513e-06	-0.0079903	0.0017171	0.771496	UGP2	0	intronic	0.942	6	4
2	3	rs1109027	rs12993544	G	A	64105553	0.2137	3.09243e-06	-0.0080106	0.0017173	0.77798	UGP2	0	intronic	7.827	5	4
2	3	rs1109027	rs34196086	T	A	64110266	0.2316	4.6153e-05	-0.0070106	0.0017207	0.705085	UGP2	0	intronic	3.786	5	4
2	3	rs1109027	rs34145077	T	G	64113202	0.2087	2.79898e-06	-0.0080447	0.0017171	0.771381	UGP2	0	intronic	4.73	7	4
2	3	rs1109027	rs555655969	T	TAA	64116951	0.1759	NA	NA	NA	0.604381	UGP2	0	intronic	NA	NA	4
2	3	rs1109027	rs543356344	G	A	64117423	0.2058	NA	NA	NA	0.765175	UGP2	0	intronic	0.43	NA	4
2	3	rs1109027	rs561846564	G	T	64117425	0.2058	NA	NA	NA	0.765175	UGP2	0	intronic	1.562	NA	4
2	3	rs1109027	rs529034843	C	A	64117426	0.2058	NA	NA	NA	0.765175	UGP2	0	intronic	1.746	NA	4
2	3	rs1109027	rs541205836	T	TAG	64117431	0.1879	NA	NA	NA	0.691789	UGP2	0	intronic	NA	NA	4
2	3	rs1109027	rs540886904	T	G	64117444	0.2058	NA	NA	NA	0.765175	UGP2	0	intronic	1.967	NA	4
2	3	rs1109027	rs559363558	A	C	64117445	0.2058	NA	NA	NA	0.765175	UGP2	0	intronic	0.167	NA	4
2	3	rs1109027	rs139485198	T	C	64117447	0.2058	NA	NA	NA	0.765175	UGP2	0	intronic	2.035	6	4
2	3	rs1109027	rs2287361	C	T	64117640	0.2058	NA	NA	NA	0.75647	UGP2	0	intronic	NA	6	4
2	3	rs1109027	rs10166971	G	A	64117944	0.2286	2.30091e-05	-0.0072857	0.0017209	0.679378	UGP2	0	intronic	2.381	4	4
2	3	rs1109027	rs35837621	A	ACTT	64122833	0.2296	NA	NA	NA	0.702512	VPS54	0	intronic	5.596	NA	4
2	3	rs1109027	rs34502946	TAA	T	64124440	0.2058	NA	NA	NA	0.775187	VPS54	0	intronic	8.322	NA	4
2	3	rs1109027	rs17620012	C	T	64124893	0.2078	1.77664e-06	-0.0082034	0.0017171	0.776335	VPS54	0	intronic	4.677	7	4
2	3	rs1109027	rs3815616	G	A	64126765	0.2068	1.79267e-06	-0.0082003	0.0017171	0.780204	VPS54	0	intronic	8.091	5	4
2	3	rs1109027	rs1345479	G	A	64130231	0.2068	1.81217e-06	-0.0082068	0.0017193	0.780204	VPS54	0	intronic	NA	4	4
2	3	rs1109027	rs6730664	G	A	64131368	0.2306	3.05703e-05	-0.0071824	0.0017227	0.69834	VPS54	0	intronic	2.396	7	4
2	3	rs1109027	rs4482470	A	G	64134529	0.2058	8.08351e-07	-0.008472	0.0017173	0.775187	VPS54	0	intronic	1.599	6	4
2	3	rs1109027	rs12999675	A	C	64136069	0.2058	8.93511e-07	-0.0084377	0.0017171	0.775187	VPS54	0	intronic	4.773	4	4
2	3	rs1109027	rs142979990	AC	A	64136783	0.2058	NA	NA	NA	0.775187	VPS54	0	intronic	4.348	NA	4
2	3	rs1109027	rs112857443	T	A	64136842	0.2286	NA	NA	NA	0.697542	VPS54	0	intronic	3.706	7	4
2	3	rs1109027	rs17555655	A	T	64144829	0.2068	1.8218e-06	-0.0081945	0.0017171	0.780204	VPS54	0	intronic	5.556	7	4
2	3	rs1109027	rs4671537	G	T	64146534	0.2068	5.58985e-07	-0.0086091	0.0017201	0.770164	VPS54	0	intronic	6.571	6	4
2	3	rs1109027	rs66595136	A	G	64147917	0.2058	8.54673e-07	-0.0084534	0.0017173	0.775187	VPS54	0	intronic	1.525	7	4
2	3	rs1109027	rs35521527	A	C	64154347	0.2117	2.76185e-06	-0.0080497	0.0017171	0.759375	VPS54	0	intronic	10.23	5	2
2	3	rs1109027	rs67962955	C	T	64154875	0.2097	2.69277e-06	-0.0080598	0.0017174	0.765257	VPS54	0	intronic	1.176	7	4
2	3	rs1109027	rs34200806	C	T	64161656	0.2097	2.29456e-06	-0.0081158	0.0017174	0.766465	VPS54	0	intronic	2.129	7	4
2	3	rs1109027	rs36011176	CATA	C	64163488	0.2068	NA	NA	NA	0.780204	VPS54	0	intronic	6.941	NA	4
2	3	rs1109027	rs66660401	A	G	64166484	0.2078	2.00632e-06	-0.0081624	0.0017174	0.775183	VPS54	0	intronic	NA	7	4
2	3	rs1109027	rs72808248	T	G	64170944	0.2068	1.65463e-06	-0.0082275	0.001717	0.780204	VPS54	0	intronic	0.925	6	4
2	3	rs1109027	rs35975566	G	C	64175637	0.2078	1.18686e-06	-0.0083414	0.0017171	0.775183	VPS54	0	intronic	3.485	7	4
2	3	rs1109027	rs72808254	G	A	64178615	0.2068	1.77419e-06	-0.0082036	0.0017171	0.770164	VPS54	0	intronic	0.492	5	4
2	3	rs1109027	rs35810427	T	C	64184647	0.2058	1.97651e-06	-0.0081666	0.0017171	0.765175	VPS54	0	intronic	NA	6	4
2	3	rs1109027	rs17562312	C	T	64186023	0.2068	1.6099e-06	-0.0082374	0.0017171	0.770164	VPS54	0	intronic	0.866	5	4
2	3	rs1109027	rs35972278	A	G	64187229	0.2068	1.826e-06	-0.008194	0.0017171	0.770164	VPS54	0	intronic	4.721	7	4
2	3	rs1109027	rs12466966	T	C	64190732	0.2068	2.28349e-06	-0.0081165	0.0017172	0.770164	VPS54	0	intronic	3.761	7	4
2	3	rs1109027	rs66650505	C	T	64192228	0.2068	1.91734e-06	-0.0081774	0.0017172	0.770164	VPS54	0	intronic	14.01	5	4
2	3	rs1109027	rs72808262	C	T	64193624	0.2078	1.39027e-06	-0.0082878	0.0017171	0.775183	VPS54	0	intronic	1.094	7	4
2	3	rs1109027	rs12990604	C	T	64196771	0.2078	1.22462e-06	-0.0083309	0.0017171	0.775183	VPS54	0	intronic	1.439	7	4
2	3	rs1109027	rs66476638	T	C	64203143	0.2058	1.16279e-06	-0.0083487	0.0017171	0.765175	VPS54	0	intronic	0.987	5	4
2	3	rs1109027	rs13009774	G	T	64204840	0.2068	8.70362e-07	-0.0084468	0.0017172	0.770164	VPS54	0	intronic	7.918	5	2
2	3	rs1109027	rs70965157	T	TC	64206275	0.2058	NA	NA	NA	0.765175	VPS54	0	intronic	5.058	NA	4
2	3	rs1109027	rs36085609	A	G	64206397	0.2316	4.00221e-05	-0.0070954	0.0017275	0.643622	VPS54	0	intronic	0.268	7	4
2	3	rs1109027	rs34389106	C	T	64209329	0.2167	NA	NA	NA	0.7185	VPS54	0	intronic	7.587	5	4
2	3	rs1109027	rs35648996	G	T	64214634	0.2048	9.07821e-07	-0.0084319	0.001717	0.760214	VPS54	0	intronic	0.233	6	5
2	3	rs1109027	rs13023542	A	G	64215703	0.2048	7.97995e-07	-0.0084754	0.0017171	0.760214	VPS54	0	intronic	2.172	7	5
2	3	rs1109027	rs12463827	C	A	64235444	0.2078	5.91153e-07	-0.0085759	0.0017172	0.755243	VPS54	0	intronic	0.674	7	5
2	3	rs1109027	rs13014781	A	C	64244142	0.2097	NA	NA	NA	0.766465	VPS54	0	intronic	3.003	6	1
2	3	rs1109027	rs34043307	T	G	64248236	0.2078	1.14078e-06	-0.0083544	0.001717	0.766382	VPS54	2030	intergenic	7.335	6	5
2	3	rs1109027	rs35195887	G	GA	64250754	0.2078	NA	NA	NA	0.766382	VPS54	4548	intergenic	14.13	NA	2
2	3	rs1109027	rs893779	C	T	64255186	0.2097	1.30437e-06	-0.0083081	0.0017168	0.756585	VPS54	8980	intergenic	5.801	6	5
2	3	rs1109027	rs17701685	A	G	64265832	0.2117	8.16206e-07	-0.0084677	0.001717	0.769155	VPS54	19626	intergenic	2.201	6	5
2	3	rs1109027	rs17701709	T	C	64265903	0.2117	6.98876e-07	-0.0085196	0.001717	0.769155	VPS54	19697	intergenic	1.222	7	5
2	3	rs1109027	rs66535980	A	G	64265970	0.2117	7.84874e-07	-0.008481	0.0017171	0.769155	VPS54	19764	intergenic	4.293	7	5
2	3	rs1109027	rs35693031	G	A	64265999	0.2306	4.52481e-06	-0.0079153	0.0017261	0.71099	VPS54	19793	intergenic	2.164	7	5
2	3	rs1109027	rs1437455	T	C	64266961	0.2117	6.50429e-07	-0.0085435	0.001717	0.769155	VPS54	20755	intergenic	6.674	NA	5
2	3	rs1109027	rs34683043	T	C	64267510	0.2306	4.59833e-06	-0.007894	0.0017227	0.71099	VPS54	21304	intergenic	1.997	5	2
2	3	rs1109027	rs66993685	A	C	64267898	0.2117	7.12033e-07	-0.0085136	0.0017171	0.769155	VPS54	21692	intergenic	3.501	6	2
2	3	rs1109027	rs72808287	T	C	64267994	0.2117	7.18456e-07	-0.0085106	0.0017171	0.769155	VPS54	21788	intergenic	3.198	7	2
2	3	rs1109027	rs4485552	A	T	64268502	0.2117	NA	NA	NA	0.769155	VPS54	22296	intergenic	0.341	5	5
2	3	rs1109027	rs71422402	A	G	64268537	0.2127	7.1796e-07	-0.0085108	0.0017171	0.764367	VPS54	22331	intergenic	0.881	7	5
2	3	rs1109027	rs71424103	G	A	64268609	0.2117	NA	NA	NA	0.769155	VPS54	22403	intergenic	1.67	7	5
2	3	rs1109027	rs370244606	C	A	64268638	0.2107	NA	NA	NA	0.764164	VPS54	22432	intergenic	2.531	7	5
2	3	rs1109027	rs34294060	G	A	64268644	0.2107	NA	NA	NA	0.764164	VPS54	22438	intergenic	0.999	7	5
2	3	rs1109027	rs144690790	C	T	64268797	0.2117	NA	NA	NA	0.769155	VPS54	22591	intergenic	0.843	6	5
2	3	rs1109027	rs2422110	C	G	64268925	0.2117	NA	NA	NA	0.769155	VPS54	22719	intergenic	0.571	7	5
2	3	rs1109027	rs2422111	C	G	64268959	0.2117	NA	NA	NA	0.769155	VPS54	22753	intergenic	0.566	7	5
2	3	rs1109027	rs4572584	T	C	64269272	0.2286	NA	NA	NA	0.710193	VPS54	23066	intergenic	1.061	7	5
2	3	rs1109027	rs75400738	G	C	64269369	0.2117	NA	NA	NA	0.769155	VPS54	23163	intergenic	0.119	7	5
2	3	rs1109027	rs17752683	G	C	64269940	0.2117	7.00487e-07	-0.0085192	0.0017171	0.769155	VPS54	23734	intergenic	8.065	6	5
2	3	rs1109027	rs13007342	A	T	64271155	0.2127	8.89406e-07	-0.0084381	0.0017169	0.775473	VPS54	24949	intergenic	9.302	7	5
2	3	rs1109027	rs13007731	G	T	64271281	0.2127	8.23e-07	-0.0084641	0.0017169	0.775473	VPS54	25075	intergenic	4.737	6	5
2	3	rs1109027	rs2002443	C	T	64272879	0.2296	6.31248e-06	-0.0077661	0.0017198	0.726062	VPS54	26673	intergenic	0.348	NA	5
2	3	rs1109027	rs874695	G	T	64272897	0.2117	1.09597e-06	-0.0083678	0.0017169	0.780269	VPS54	26691	intergenic	4.035	NA	5
2	3	rs1109027	rs12996147	G	A	64273708	0.2296	5.27473e-06	-0.0078318	0.0017199	0.726062	VPS54	27502	intergenic	3.167	6	5
2	3	rs1109027	rs12997303	A	G	64274023	0.2117	8.56052e-07	-0.0084519	0.0017171	0.780269	VPS54	27817	intergenic	0.492	7	5
2	3	rs1109027	rs34903900	A	AT	64274325	0.2127	NA	NA	NA	0.776804	VPS54	28119	intergenic	9.054	NA	5
2	3	rs1109027	rs35247801	T	C	64274558	0.2117	8.45668e-07	-0.0084558	0.0017171	0.780269	VPS54	28352	intergenic	0.082	6	5
2	3	rs1109027	rs12468093	G	A	64274928	0.2117	8.45668e-07	-0.0084559	0.0017171	0.780269	VPS54	28722	intergenic	5.501	5	5
2	3	rs1109027	rs4671538	A	G	64275295	0.2117	8.73373e-07	-0.0084451	0.0017171	0.780269	VPS54	29089	intergenic	7.244	6	5
2	3	rs1109027	rs139032546	AC	A	64277411	0.2107	NA	NA	NA	0.775272	VPS54	31205	intergenic	0.689	NA	5
2	3	rs1109027	rs13015703	T	C	64281797	0.2316	4.58987e-06	-0.0078807	0.0017196	0.685548	ENSG00000228079	31687	intergenic	4.727	4	5
2	3	rs1109027	rs1545196	A	C	64282310	0.2097	9.0261e-07	-0.0084335	0.001717	0.780106	ENSG00000228079	31174	intergenic	10.33	NA	5
2	3	rs1109027	rs10190776	G	A	64288528	0.2296	5.26017e-06	-0.0078326	0.0017199	0.726062	ENSG00000228079	24956	intergenic	3.609	2a	5
2	3	rs1109027	rs35122209	C	T	64289087	0.2107	8.09655e-07	-0.0084703	0.001717	0.775272	ENSG00000228079	24397	intergenic	NA	7	5
2	3	rs1109027	rs4671540	G	A	64289745	0.2296	4.783e-06	-0.0078668	0.0017198	0.726062	ENSG00000228079	23739	intergenic	5.468	7	5
2	3	rs1109027	rs4671541	A	T	64289879	0.2127	9.90148e-07	-0.0084025	0.001717	0.775473	ENSG00000228079	23605	intergenic	4.43	6	5
2	3	rs1109027	rs13005218	G	A	64290110	0.2117	9.09494e-07	-0.0084313	0.001717	0.780269	ENSG00000228079	23374	intergenic	5.607	2b	2
2	3	rs1109027	rs34700615	T	C	64292301	0.2286	3.50268e-06	-0.0079793	0.0017201	0.721088	ENSG00000228079	21183	intergenic	4.944	5	5
2	3	rs1109027	rs35939512	C	T	64294582	0.2127	6.80613e-07	-0.0085348	0.0017183	0.72883	ENSG00000228079	18902	intergenic	3.884	4	5
2	3	rs1109027	rs6759803	A	C	64295167	0.2137	6.12209e-07	-0.0085695	0.0017182	0.724261	ENSG00000228079	18317	intergenic	5.635	7	5
2	3	rs1109027	rs72808296	A	G	64296897	0.2117	8.54673e-07	-0.0084585	0.0017183	0.723988	ENSG00000228079	16587	intergenic	0.461	7	5
2	3	rs1109027	rs4402742	T	C	64305118	0.2167	NA	NA	NA	0.605505	ENSG00000228079	8366	intergenic	4.017	6	5
2	4	rs1528838	rs10497019	G	A	148457318	0.3111	2.40935e-09	0.010367	0.0017373	1	RNA5SP106	13706	intergenic	21.9	5	2
2	4	rs1528838	rs57264723	G	GA	148458431	0.3111	NA	NA	NA	1	RNA5SP106	12593	intergenic	11.24	NA	9
2	4	rs1528838	rs13428766	A	T	148459974	0.3111	2.09604e-09	0.010409	0.0017375	1	RNA5SP106	11050	intergenic	NA	6	7
2	4	rs1528838	rs1528838	T	C	148461491	0.3111	2.07062e-09	0.010412	0.0017376	1	RNA5SP106	9533	intergenic	3.205	5	7
2	4	rs1528838	rs6711640	G	A	148467554	0.3121	2.80608e-09	0.010326	0.0017376	0.995117	RNA5SP106	3470	intergenic	5.365	5	5
2	4	rs1528838	rs10210652	A	G	148469593	0.3022	2.83596e-09	0.010319	0.0017369	0.956729	RNA5SP106	1431	intergenic	1.554	5	5
2	4	rs1528838	rs79474410	TTATAA	T	148480558	0.3022	NA	NA	NA	0.956729	RNA5SP106	9435	intergenic	8.836	NA	5
2	4	rs1528838	rs12616680	C	T	148482545	0.3101	3.748e-09	0.010242	0.0017374	0.995117	RNA5SP106	11422	intergenic	4.15	7	9
2	4	rs1528838	rs12615109	G	A	148484633	0.3022	NA	NA	NA	0.956729	RNA5SP106	13510	intergenic	3.092	7	1
2	4	rs1528838	rs11686177	T	A	148491856	0.3111	3.18346e-09	0.01029	0.0017376	1	RNA5SP106	20733	intergenic	0.693	6	15
2	4	rs1528838	rs11686893	C	T	148495050	0.2863	5.08979e-08	0.0094645	0.0017371	0.885016	RNA5SP106	23927	intergenic	0.18	6	14
2	4	rs1528838	rs4502361	A	G	148496105	0.3817	3.40408e-08	0.0095936	0.0017381	0.696929	RNA5SP106	24982	intergenic	0.492	6	5
2	4	rs1528838	rs4324276	C	T	148499479	0.3121	5.99653e-09	0.010106	0.0017373	0.985324	RNA5SP106	28356	intergenic	5.258	7	14
2	4	rs1528838	rs1609366	A	G	148500543	0.3827	2.82098e-08	0.0096508	0.0017382	0.703075	RNA5SP106	29420	intergenic	2.493	NA	9
2	4	rs1528838	rs10928364	G	A	148500974	0.3042	6.23591e-09	0.010088	0.0017362	0.946618	RNA5SP106	29851	intergenic	3.421	6	9
2	4	rs1528838	rs12616286	C	T	148501019	0.3827	NA	NA	NA	0.703075	RNA5SP106	29896	intergenic	6.495	7	9
2	4	rs1528838	rs200373662	CTGTT	C	148501742	0.3827	NA	NA	NA	0.703075	RNA5SP106	30619	intergenic	NA	NA	9
2	4	rs1528838	rs200018383	G	A	148502509	0.3042	NA	NA	NA	0.946618	RNA5SP106	31386	intergenic	0.946	7	14
2	4	rs1528838	rs112618725	C	A	148502590	0.3827	NA	NA	NA	0.703075	RNA5SP106	31467	intergenic	0.9	6	14
2	4	rs1528838	rs9711439	C	T	148502810	0.3827	NA	NA	NA	0.703075	RNA5SP106	31687	intergenic	0.877	6	14
2	4	rs1528838	rs200186010	A	T	148502975	0.3827	NA	NA	NA	0.703075	RNA5SP106	31852	intergenic	0.446	7	14
2	4	rs1528838	rs4641882	G	T	148503815	0.3121	7.34683e-09	0.010045	0.001737	0.985324	RNA5SP106	32692	intergenic	5.746	5	2
2	4	rs1528838	rs11687308	A	G	148504840	0.3827	2.81255e-08	0.0096518	0.0017382	0.703075	RNA5SP106	33717	intergenic	0.593	6	7
2	4	rs1528838	rs7423623	A	G	148507406	0.3042	6.80769e-09	0.010063	0.0017363	0.946618	RNA5SP106	36283	intergenic	4.67	6	14
2	4	rs1528838	rs2382109	A	G	148507898	0.3827	2.51652e-08	0.0096846	0.001738	0.703075	RNA5SP106	36775	intergenic	0.944	7	14
2	4	rs1528838	rs55702535	T	C	148508006	0.3042	5.15585e-09	0.010145	0.0017366	0.946618	RNA5SP106	36883	intergenic	1.524	7	14
2	4	rs1528838	rs10182559	G	A	148508546	0.3121	6.00482e-09	0.010106	0.0017374	0.985324	RNA5SP106	37423	intergenic	9.939	6	14
2	4	rs1528838	rs2222781	T	C	148511230	0.3827	2.56626e-08	0.0096788	0.001738	0.703075	RNA5SP106	40107	intergenic	1.631	NA	14
2	4	rs1528838	rs4662549	T	C	148512171	0.3827	2.45019e-08	0.0096948	0.0017384	0.703075	RNA5SP106	41048	intergenic	4.187	7	13
2	4	rs1528838	rs59065454	T	C	148515336	0.3608	1.51356e-09	0.010509	0.0017389	0.769997	RNA5SP106	44213	intergenic	3.563	6	5
2	4	rs1528838	rs6757199	T	C	148522589	0.3141	3.68893e-09	0.010243	0.0017367	0.879327	ENSG00000229143	45326	intergenic	2.552	5	5
2	4	rs1528838	rs6719015	C	T	148523323	0.3608	2.57751e-09	0.010355	0.0017385	0.769997	ENSG00000229143	44592	intergenic	12.66	6	5
2	4	rs1528838	rs149096721	G	A	148525593	0.3141	NA	NA	NA	0.879327	ENSG00000229143	42322	intergenic	0.071	7	5
2	4	rs1528838	rs13402627	G	A	148525994	0.3598	NA	NA	NA	0.764051	ENSG00000229143	41921	intergenic	0.43	7	9
2	4	rs1528838	rs6722890	A	G	148533247	0.3231	3.55549e-09	0.010253	0.0017366	0.914906	ENSG00000229143	34668	intergenic	0.553	6	5
2	4	rs2042555	rs755365	T	C	148538291	0.4553	4.71411e-07	-0.008748	0.0017365	0.693017	ENSG00000229143	29624	intergenic	2.875	NA	5
2	4	rs2042555	rs998884	G	A	148539852	0.3777	9.7949e-11	0.011225	0.0017348	0.987029	ENSG00000229143	28063	intergenic	18.67	NA	5
2	4	rs2042555	rs2042555	A	G	148555489	0.3807	3.68978e-11	0.011495	0.0017373	1	ENSG00000229143	12426	intergenic	3.338	NA	5
2	4	rs2042555	rs13016400	C	T	148563890	0.4583	4.27366e-07	-0.0087864	0.0017377	0.715297	ENSG00000229143	4025	intergenic	0.233	7	14
2	4	rs2042555	rs150081728	T	A	148573581	0.3777	NA	NA	NA	0.842273	ENSG00000229143	5235	intergenic	2.148	6	14
2	4	rs2042555	rs13013419	C	T	148575688	0.4602	NA	NA	NA	0.710525	ENSG00000229143	7342	intergenic	1.709	6	14
2	4	rs2042555	rs13399553	C	T	148576732	0.3459	2.18625e-09	0.010388	0.0017361	0.847549	ENSG00000229143	8386	intergenic	4.955	5	7
2	4	rs2042555	rs6709182	C	G	148579646	0.3936	2.78676e-10	0.010962	0.0017371	0.897058	ENSG00000229143	11300	intergenic	1.51	7	9
2	4	rs2042555	rs375856528	TA	T	148582407	0.4135	NA	NA	NA	0.787629	ENSG00000229143	14061	intergenic	NA	NA	5
2	4	rs2042555	rs35136323	TA	T	148583558	0.4274	NA	NA	NA	0.744169	ENSG00000229143	15212	intergenic	NA	NA	5
2	4	rs2042555	rs57378420	GC	G	148585391	0.4016	NA	NA	NA	0.867391	ACVR2A	16694	intergenic	2.321	NA	5
2	4	rs2042555	rs56073268	A	G	148587838	0.4056	6.24597e-10	0.010739	0.0017365	0.854284	ACVR2A	14248	intergenic	2.62	7	5
2	4	rs2042555	rs4419186	G	T	148593832	0.4583	4.19856e-07	-0.0087959	0.0017384	0.676512	ACVR2A	8254	intergenic	20.3	5	5
2	4	rs2042555	rs55816333	G	A	148594052	0.3966	4.49469e-10	0.01084	0.0017382	0.886905	ACVR2A	8034	intergenic	6.342	6	5
2	4	rs2042555	rs561909506	T	TA	148594321	0.329	NA	NA	NA	0.680509	ACVR2A	7765	intergenic	NA	NA	5
2	4	rs2042555	rs7566230	A	C	148596760	0.3976	4.31221e-10	0.010851	0.0017382	0.883632	ACVR2A	5326	intergenic	9.655	7	5
2	4	rs2042555	rs12989087	C	G	148598219	0.4583	NA	NA	NA	0.676512	ACVR2A	3867	intergenic	0.214	6	5
2	4	rs2042555	rs7582403	G	A	148618754	0.3966	3.65174e-10	0.010897	0.0017384	0.886905	ACVR2A	0	intronic	4.956	7	5
2	4	rs2042555	rs1895694	C	T	148619746	0.4046	5.71216e-10	0.010766	0.001737	0.858073	ACVR2A	0	intronic	13.42	NA	5
2	4	rs2042555	rs2113794	G	T	148622977	0.4046	4.92606e-10	0.010807	0.0017369	0.858073	ACVR2A	0	intronic	2.129	NA	5
2	4	rs2042555	rs9287411	T	C	148623304	0.3966	3.60994e-10	0.0109	0.0017384	0.886905	ACVR2A	0	intronic	8.759	5	5
2	4	rs2042555	rs141938566	TGCTTATTC	T	148626933	0.4046	NA	NA	NA	0.858073	ACVR2A	0	intronic	17.82	NA	5
2	4	rs2042555	rs2194695	C	G	148630741	0.4046	4.69894e-10	0.01082	0.001737	0.858073	ACVR2A	0	intronic	3.236	6	5
2	4	rs2042555	rs6713811	A	G	148631535	0.4046	4.79402e-10	0.010814	0.0017369	0.858073	ACVR2A	0	intronic	3.535	7	5
2	4	rs2042555	rs2113792	C	T	148641809	0.4076	4.08507e-10	0.010858	0.0017371	0.832862	ACVR2A	0	intronic	0.901	NA	2
2	4	rs2042555	rs78690294	AC	A	148651037	0.3966	NA	NA	NA	0.886905	ACVR2A	0	intronic	11.96	NA	5
2	4	rs2042555	rs11686483	A	C	148664590	0.4046	5.08862e-10	0.010799	0.0017371	0.858073	ACVR2A	0	intronic	9.868	6	4
2	4	rs2042555	rs3768688	A	G	148671101	0.4046	5.24324e-10	0.010791	0.0017371	0.858073	ACVR2A	0	intronic	2.718	NA	5
2	4	rs2042555	rs12622150	T	C	148673390	0.3966	3.99485e-10	0.010874	0.0017386	0.886905	ACVR2A	0	intronic	3.77	6	4
2	4	rs2042555	rs12105745	A	G	148673662	0.4583	4.99229e-07	-0.008739	0.0017385	0.676512	ACVR2A	0	intronic	2.919	3a	4
2	4	rs2042555	rs3835753	AT	A	148679661	0.4046	NA	NA	NA	0.858073	ACVR2A	0	intronic	0.02	NA	4
2	4	rs2042555	rs3820716	A	G	148680260	0.4583	7.2929e-07	-0.0086116	0.0017385	0.676512	ACVR2A	0	intronic	0.096	NA	4
2	4	rs2042555	rs10180655	C	G	148680845	0.4056	7.3215e-10	0.010699	0.0017371	0.855069	ACVR2A	0	intronic	0.061	7	4
2	4	rs2042555	rs13430086	T	A	148687061	0.3509	3.84415e-09	0.010241	0.0017385	0.834541	ACVR2A	0	UTR3	0.003	6	4
2	4	rs2042555	rs3768686	C	T	148692776	0.3509	3.7914e-09	0.010246	0.0017387	0.834541	ORC4	0	UTR3	2.283	NA	4
2	4	rs2042555	rs3768684	C	A	148703965	0.3509	4.54255e-09	0.010193	0.0017385	0.834541	ORC4	0	intronic	10.83	NA	4
2	4	rs2042555	rs1227304	T	C	148706497	0.4085	2.38013e-09	-0.010376	0.0017381	0.844639	ORC4	0	intronic	0.437	6	4
2	4	rs2042555	rs70992182	CA	C	148708333	0.4722	NA	NA	NA	0.617587	ORC4	0	intronic	4.612	NA	4
2	4	rs2042555	rs6731371	T	G	148711175	0.4085	2.39276e-09	-0.010374	0.0017381	0.844639	ORC4	0	intronic	0.248	6	4
2	4	rs2042555	rs2603600	T	C	148716830	0.4085	2.34531e-09	-0.01038	0.0017381	0.844639	ORC4	0	intronic	3.281	7	4
2	4	rs2042555	rs11296909	G	GA	148719007	0.4702	NA	NA	NA	0.648717	ORC4	0	intronic	0.215	NA	4
2	4	rs2042555	rs13016893	G	A	148720187	0.4165	3.19301e-09	-0.010287	0.0017372	0.818061	ORC4	0	intronic	1.805	5	4
2	4	rs2042555	rs2603597	T	C	148727026	0.4085	2.4227e-09	-0.010371	0.0017382	0.844639	ORC4	0	intronic	1.971	6	4
2	4	rs2042555	rs2627019	C	T	148729050	0.4076	2.33238e-09	-0.010387	0.0017391	0.84837	ORC4	0	intronic	6.632	7	4
2	4	rs2042555	rs2627025	T	G	148731859	0.4085	2.43781e-09	-0.010369	0.0017381	0.844639	ORC4	0	intronic	5.878	7	5
2	4	rs2042555	rs2307399	TA	T	148733548	0.4085	NA	NA	NA	0.844639	ORC4	0	intronic	6.827	NA	5
2	4	rs2042555	rs7593570	A	G	148739393	0.4692	2.20445e-06	-0.0082315	0.0017389	0.651568	ORC4	0	intronic	0.12	6	5
2	4	rs2042555	rs73005159	C	A	148744982	0.4702	2.23409e-06	-0.0082265	0.0017388	0.629919	ORC4	0	intronic	0.407	6	5
2	4	rs2042555	rs2100469	G	A	148746693	0.4076	2.39442e-09	-0.01038	0.001739	0.84837	ORC4	0	intronic	2.962	7	2
2	4	rs2042555	rs7577025	G	A	148747439	0.4712	2.2475e-06	-0.0082243	0.0017388	0.635347	ORC4	0	intronic	1.989	2b	5
2	4	rs2042555	rs1872198	C	T	148750509	0.4712	2.20546e-06	-0.0082309	0.0017388	0.635347	ORC4	0	intronic	0.068	NA	5
2	4	rs2042555	rs2603599	C	T	148752862	0.4155	2.8774e-09	-0.010317	0.0017372	0.820732	ORC4	0	intronic	3.241	3b	4
2	4	rs2042555	rs34876081	G	GA	148755813	0.4165	NA	NA	NA	0.818061	ORC4	0	intronic	12.13	NA	4
2	4	rs2042555	rs70992185	CA	C	148763879	0.4085	NA	NA	NA	0.844639	ORC4	0	intronic	NA	NA	4
2	4	rs2042555	rs2382202	T	A	148765884	0.4165	3.3752e-09	-0.01027	0.0017371	0.818061	ORC4	0	intronic	2.135	6	5
2	4	rs2042555	rs1234396	C	T	148785781	0.4692	2.3206e-06	-0.0082131	0.0017388	0.65305	MBD5	0	intronic	2.417	6	5
2	4	rs2042555	rs1234397	G	A	148787713	0.4195	4.50817e-09	-0.010187	0.0017371	0.808323	MBD5	0	intronic	1.381	6	5
2	4	rs2042555	rs35688557	T	TA	148788908	0.4672	NA	NA	NA	0.633891	MBD5	0	intronic	NA	NA	5
2	4	rs2042555	rs1234416	A	T	148793465	0.4274	4.07005e-09	-0.010241	0.0017412	0.781457	MBD5	0	intronic	6.53	7	5
2	4	rs2042555	rs1234418	A	G	148794288	0.4105	4.75554e-09	-0.010182	0.0017388	0.83808	MBD5	0	intronic	2.668	7	5
2	4	rs2042555	rs35134951	CA	C	148794584	0.4274	NA	NA	NA	0.781457	MBD5	0	intronic	2.597	NA	5
2	4	rs2042555	rs979636	T	G	148795014	0.4195	6.58112e-09	-0.010077	0.001737	0.808323	MBD5	0	intronic	0.753	6	5
2	4	rs2042555	rs35584453	GT	G	148808897	0.4274	NA	NA	NA	0.781457	MBD5	0	intronic	0.782	NA	2
2	4	rs2042555	rs1234429	G	A	148817799	0.4274	8.28324e-09	-0.010011	0.0017372	0.781457	MBD5	0	intronic	2.384	6	5
2	4	rs2042555	rs1234430	A	G	148817888	0.4105	8.92072e-09	-0.010003	0.0017395	0.83808	MBD5	0	intronic	0.894	6	5
2	4	rs2042555	rs1234433	C	T	148819000	0.4274	8.30233e-09	-0.010011	0.0017373	0.781457	MBD5	0	intronic	0.272	7	5
2	4	rs2042555	rs35670128	C	CT	148821122	0.4145	NA	NA	NA	0.805354	MBD5	0	intronic	NA	NA	5
2	4	rs2042555	rs1234435	T	C	148821722	0.4195	NA	NA	NA	0.808323	MBD5	0	intronic	2.16	7	5
2	4	rs2042555	rs1234402	C	T	148829652	0.4274	1.08069e-08	-0.009933	0.0017372	0.781457	MBD5	0	intronic	1.814	6	5
2	4	rs2042555	rs1312025	A	C	148832035	0.4115	1.22687e-08	-0.0099026	0.0017385	0.8344	MBD5	0	intronic	10.6	6	5
2	4	rs2042555	rs10182597	G	T	148832053	0.3907	NA	NA	NA	0.715854	MBD5	0	intronic	0.579	6	5
2	4	rs2042555	rs1234405	A	C	148835688	0.4195	1.25401e-08	-0.0098887	0.0017372	0.808323	MBD5	0	intronic	6.706	6	5
2	4	rs2042555	rs7595938	A	G	148840271	0.3539	1.79184e-08	0.0097882	0.0017382	0.821776	MBD5	0	intronic	2.3	7	5
2	4	rs2042555	rs1234410	T	G	148840507	0.4274	8.26228e-09	-0.010012	0.0017372	0.781457	MBD5	0	intronic	3.054	7	5
2	4	rs2042555	rs1238800	T	C	148843698	0.4274	1.02329e-08	0.0099491	0.0017372	0.781457	MBD5	0	intronic	1.493	5	5
2	4	rs2042555	rs1234413	T	C	148844369	0.4274	1.06955e-08	0.009936	0.0017372	0.781457	MBD5	0	intronic	4.067	7	4
2	4	rs2042555	rs6430287	A	G	148849418	0.4264	8.2319e-09	0.010013	0.0017372	0.777374	MBD5	0	intronic	1.221	7	5
2	4	rs2042555	rs6430288	A	G	148849424	0.4264	8.18088e-09	0.010015	0.0017372	0.777374	MBD5	0	intronic	1.804	6	5
2	4	rs2042555	rs12615059	T	C	148850489	0.4274	7.89405e-09	0.010026	0.0017373	0.781457	MBD5	0	intronic	7.771	6	5
2	4	rs2042555	rs10928374	G	A	148852035	0.4274	7.61202e-09	0.010035	0.0017371	0.781457	MBD5	0	intronic	2.045	5	5
2	4	rs2042555	rs12472291	G	A	148852399	0.4195	1.04954e-08	0.0099407	0.0017371	0.808323	MBD5	0	intronic	2.083	6	5
2	4	rs2042555	rs6753116	G	C	148852515	0.4274	8.65566e-09	0.0099978	0.0017371	0.781457	MBD5	0	intronic	12.52	5	5
2	4	rs2042555	rs1449958	C	T	148853276	0.4274	1.16439e-08	0.0099106	0.0017372	0.781457	MBD5	0	intronic	5.627	6	5
2	4	rs2042555	rs34434484	CA	C	148853968	0.4274	NA	NA	NA	0.781457	MBD5	0	intronic	9.577	NA	5
2	4	rs2042555	rs11676251	A	G	148860332	0.4672	NA	NA	NA	0.657404	MBD5	0	intronic	1.214	5	5
2	4	rs2042555	rs10439198	T	C	148863083	0.4274	1.11506e-08	0.0099231	0.0017371	0.781457	MBD5	0	intronic	0.382	7	5
2	4	rs2042555	rs10439199	C	G	148863751	0.4115	9.63607e-09	0.0099738	0.0017384	0.8344	MBD5	0	intronic	NA	7	5
2	4	rs2042555	rs10928375	T	A	148866193	0.4115	9.88553e-09	0.0099665	0.0017385	0.8344	MBD5	0	intronic	1.985	5	4
2	4	rs2042555	rs7569629	C	A	148870703	0.4274	8.86952e-09	0.0099909	0.0017372	0.781457	MBD5	0	intronic	0.535	5	5
2	4	rs2042555	rs7580610	A	G	148871912	0.4274	1.01298e-08	0.0099518	0.0017372	0.781457	MBD5	0	intronic	0.062	7	5
2	4	rs2042555	rs7580420	T	C	148871924	0.4195	1.33598e-08	0.0098697	0.0017371	0.808323	MBD5	0	intronic	0.047	7	5
2	4	rs2042555	rs6430291	T	C	148872513	0.4195	1.53709e-08	0.0098278	0.0017371	0.808323	MBD5	0	intronic	NA	7	5
2	4	rs2042555	rs1597406	A	T	148876998	0.4274	7.81808e-09	0.010028	0.0017372	0.781457	MBD5	0	intronic	7.683	7	4
2	4	rs2042555	rs2890922	T	G	148886962	0.4274	1.14472e-08	0.0099156	0.0017372	0.781457	MBD5	0	intronic	0.124	NA	5
2	4	rs2042555	rs1375859	G	T	148892355	0.4274	6.73442e-09	0.010072	0.0017373	0.781457	MBD5	0	intronic	3.815	NA	5
2	4	rs2042555	rs11685710	G	A	148892754	0.4115	7.85778e-09	0.010035	0.0017387	0.8344	MBD5	0	intronic	8.252	6	5
2	4	rs2042555	rs6727415	G	A	148893407	0.4274	6.70039e-09	0.010074	0.0017373	0.781457	MBD5	0	intronic	3.871	5	5
2	4	rs2042555	rs7558404	G	C	148895307	0.4274	1.14262e-08	0.0099162	0.0017372	0.781457	MBD5	0	intronic	NA	7	4
2	4	rs2042555	rs13411680	G	T	148896268	0.3549	1.49934e-08	0.0098427	0.0017384	0.817299	MBD5	0	intronic	13.25	6	5
2	4	rs2042555	rs10209751	G	A	148898550	0.4115	1.166e-08	0.0099182	0.0017386	0.8344	MBD5	0	intronic	13.31	5	5
2	4	rs2042555	rs10928377	C	T	148900148	0.3549	2.2075e-08	0.0097236	0.0017379	0.817299	MBD5	0	intronic	2.308	7	5
2	4	rs2042555	rs13398026	G	A	148901939	0.4175	NA	NA	NA	0.813544	MBD5	0	intronic	5.987	6	5
2	4	rs2042555	rs28870981	C	A	148901954	0.4175	NA	NA	NA	0.813544	MBD5	0	intronic	7.803	7	5
2	4	rs2042555	rs7568722	G	C	148903494	0.4195	1.59809e-08	0.0098163	0.0017371	0.808323	MBD5	0	intronic	2.65	7	5
2	4	rs2042555	rs75640968	GT	G	148903834	0.4195	NA	NA	NA	0.808323	MBD5	0	intronic	9.376	NA	5
2	4	rs2042555	rs28475125	C	G	148906445	0.4205	1.57471e-08	0.0098208	0.0017371	0.804788	MBD5	0	intronic	0.038	7	5
2	4	rs2042555	rs199591317	G	T	148908186	0.4115	NA	NA	NA	0.8344	MBD5	0	intronic	0.45	6	5
2	4	rs2042555	rs7423983	G	T	148909497	0.4195	NA	NA	NA	0.808323	MBD5	0	intronic	0.234	7	5
2	4	rs2042555	rs202220108	A	C	148910423	0.4016	NA	NA	NA	0.744228	MBD5	0	intronic	0.444	7	5
2	4	rs2042555	rs199804566	GT	G	148911681	0.4245	NA	NA	NA	0.619175	MBD5	0	intronic	0.19	NA	5
2	4	rs2042555	rs7422771	G	A	148912367	0.4115	NA	NA	NA	0.8344	MBD5	0	intronic	1.15	7	5
2	4	rs2042555	rs6430298	A	C	148914544	0.4195	1.49486e-08	0.0098361	0.0017371	0.808323	MBD5	0	intronic	2.325	6	5
2	4	rs2042555	rs10928378	G	A	148927969	0.3559	1.52862e-08	0.0098335	0.0017378	0.812842	MBD5	0	intronic	10.12	7	5
2	4	rs2042555	rs1901013	T	C	148931461	0.4125	6.96145e-09	0.010068	0.0017382	0.830735	MBD5	0	intronic	6.889	NA	5
2	4	rs2042555	rs67799363	C	CA	148932351	0.4095	NA	NA	NA	0.781543	MBD5	0	intronic	NA	NA	5
2	4	rs2042555	rs1377454	T	G	148937370	0.4145	1.35207e-08	0.0098709	0.001738	0.824348	MBD5	0	intronic	11.69	5	4
2	4	rs2042555	rs7587464	T	C	148938579	0.4115	6.25317e-09	0.010107	0.0017395	0.8344	MBD5	0	intronic	0.879	7	4
2	4	rs2042555	rs11676430	C	T	148939333	0.4115	6.23591e-09	0.010107	0.0017394	0.8344	MBD5	0	intronic	9.024	7	4
2	4	rs2042555	rs10205246	T	C	148939578	0.3569	1.27879e-08	0.0098866	0.0017378	0.809277	MBD5	0	intronic	0.745	6	4
2	4	rs2042555	rs574619128	T	TA	148941091	0.4125	NA	NA	NA	0.814428	MBD5	0	intronic	NA	NA	4
2	4	rs2042555	rs12479178	G	T	148946367	0.3569	NA	NA	NA	0.808403	MBD5	0	intronic	2.128	7	5
2	4	rs2042555	rs10165835	G	A	148952186	0.4145	NA	NA	NA	0.824348	MBD5	0	intronic	2.505	6	5
2	4	rs2042555	rs13395141	T	C	148955901	0.4115	5.21795e-09	0.010147	0.0017374	0.8344	MBD5	0	intronic	2.701	7	5
2	5	rs4673866	rs7604440	G	A	215439184	0.2147	4.8217e-05	-0.0071641	0.0017627	0.607466	ENSG00000197585	0	ncRNA_intronic	1.913	5	5
2	5	rs4673866	rs17711053	G	A	215439708	0.1421	9.9426e-09	-0.0099115	0.0017292	0.923072	ENSG00000197585	0	ncRNA_intronic	9.852	6	1
2	5	rs4673866	rs371910832	TAAA	T	215439758	0.2137	NA	NA	NA	0.610859	ENSG00000197585	0	ncRNA_intronic	5.259	NA	1
2	5	rs4673866	rs57765086	TTTAAA	T	215441625	0.2137	NA	NA	NA	0.610859	ENSG00000197585	0	ncRNA_intronic	17.57	NA	5
2	5	rs4673866	rs7355448	T	A	215442114	0.2137	3.91652e-05	-0.0072414	0.0017608	0.610859	ENSG00000197585	0	ncRNA_intronic	0.019	7	5
2	5	rs4673866	rs7568263	A	T	215442699	0.2157	4.99689e-05	-0.0070744	0.0017443	0.600478	ENSG00000197585	0	ncRNA_intronic	NA	3a	5
2	5	rs4673866	rs61626756	ATTTT	A	215444290	0.2117	NA	NA	NA	0.610569	ENSG00000197585	0	ncRNA_intronic	0.454	NA	5
2	5	rs4673866	rs10169894	T	C	215446838	0.2087	6.46249e-05	-0.006927	0.0017338	0.638837	ENSG00000197585	0	ncRNA_intronic	1.61	7	5
2	5	rs4673866	rs10170173	A	G	215446941	0.2087	6.98554e-05	-0.0068693	0.0017273	0.631672	ENSG00000197585	0	ncRNA_intronic	5.696	6	5
2	5	rs4673866	rs16852064	T	C	215447252	0.1412	1.38931e-08	-0.0099245	0.0017489	0.976594	ENSG00000197585	0	ncRNA_intronic	2.712	5	5
2	5	rs4673866	rs6719269	T	C	215447341	0.1412	7.03882e-09	-0.010142	0.0017517	0.976594	ENSG00000197585	0	ncRNA_intronic	4.332	7	5
2	5	rs4673866	rs6734403	C	T	215447373	0.1412	6.94225e-09	-0.010131	0.001749	0.976594	ENSG00000197585	0	ncRNA_intronic	1.437	7	5
2	5	rs4673866	rs72442064	CTGTT	C	215447690	0.1431	NA	NA	NA	0.992281	ENSG00000197585	0	ncRNA_intronic	3.69	NA	5
2	5	rs4673866	rs10932548	T	C	215447807	0.1431	NA	NA	NA	0.992281	ENSG00000197585	0	ncRNA_intronic	7.565	6	5
2	5	rs4673866	rs7425093	G	A	215447953	0.1561	1.66073e-07	0.009227	0.0017629	0.900149	ENSG00000197585	0	ncRNA_intronic	19.71	5	5
2	5	rs4673866	rs10932549	G	T	215448247	0.1421	6.29941e-09	0.010279	0.0017696	0.984417	ENSG00000197585	0	ncRNA_intronic	7.308	6	5
2	5	rs4673866	rs10932550	T	C	215448251	0.1421	6.44614e-09	0.010272	0.0017696	0.984417	ENSG00000197585	0	ncRNA_intronic	5.473	6	5
2	5	rs4673866	rs10804233	T	A	215448511	0.1431	7.22936e-09	0.010336	0.0017865	0.992281	ENSG00000197585	0	ncRNA_intronic	1.469	7	5
2	5	rs4673866	rs988866	C	T	215448988	0.1441	6.18586e-09	0.010285	0.0017696	0.984593	ENSG00000197585	0	ncRNA_intronic	4.364	7	5
2	5	rs4673866	rs988867	T	G	215449018	0.1441	5.51696e-09	0.010323	0.0017703	0.984593	ENSG00000197585	0	ncRNA_intronic	0.872	7	5
2	5	rs4673866	rs908687	T	C	215449492	0.1431	7.10722e-09	0.010342	0.0017866	0.992281	ENSG00000197585	0	ncRNA_intronic	4.041	6	5
2	5	rs4673866	rs908688	C	A	215449556	0.1431	6.19441e-09	0.010289	0.0017704	0.992281	ENSG00000197585	0	ncRNA_intronic	7.739	6	5
2	5	rs4673866	rs908689	C	T	215449851	0.1431	6.62064e-09	0.010265	0.0017698	0.992281	ENSG00000197585	0	ncRNA_intronic	4.3	6	5
2	5	rs4673866	rs908690	T	C	215449911	0.1412	7.16308e-09	0.010109	0.0017467	0.976594	ENSG00000197585	0	ncRNA_intronic	0.123	6	5
2	5	rs4673866	rs1400857	G	C	215450156	0.1431	6.19013e-09	0.010289	0.0017704	0.992281	ENSG00000197585	0	ncRNA_intronic	2.044	7	5
2	5	rs4673866	rs1400858	A	C	215450198	0.1431	6.18443e-09	0.010289	0.0017704	0.992281	ENSG00000197585	0	ncRNA_intronic	5.655	7	5
2	5	rs4673866	rs7578455	G	T	215450760	0.1431	6.16453e-09	0.01029	0.0017704	0.992281	ENSG00000197585	0	ncRNA_intronic	6.648	7	5
2	5	rs4673866	rs7590847	G	A	215450764	0.1431	6.25749e-09	0.010286	0.0017704	0.992281	ENSG00000197585	0	ncRNA_intronic	5.578	7	5
2	5	rs4673866	rs7564628	A	G	215450819	0.1431	6.14611e-09	0.010291	0.0017704	0.992281	ENSG00000197585	0	ncRNA_intronic	2.409	7	5
2	5	rs4673866	rs7590990	T	A	215450899	0.1431	NA	NA	NA	0.992281	ENSG00000197585	0	ncRNA_intronic	0.08	6	5
2	5	rs4673866	rs1400859	G	C	215451185	0.1412	7.81088e-09	0.010046	0.0017402	0.976594	ENSG00000197585	0	ncRNA_intronic	0.534	6	5
2	5	rs4673866	rs3046843	ACT	A	215451330	0.1412	NA	NA	NA	0.976594	ENSG00000197585	0	ncRNA_intronic	0.345	NA	5
2	5	rs4673866	rs10659881	TCTAA	T	215451513	0.1431	NA	NA	NA	0.992281	ENSG00000197585	0	ncRNA_intronic	0.815	NA	5
2	5	rs4673866	rs9967747	C	T	215452467	0.1431	5.85194e-09	0.010309	0.0017709	0.992281	ENSG00000197585	0	ncRNA_intronic	3.317	4	5
2	5	rs4673866	rs9967682	T	G	215452493	0.1431	5.87219e-09	0.010309	0.0017712	0.992281	ENSG00000197585	0	ncRNA_intronic	0.562	2b	5
2	5	rs4673866	rs9967763	G	T	215452597	0.1421	5.15229e-09	0.010347	0.0017711	0.984417	ENSG00000197585	0	ncRNA_intronic	0.816	7	5
2	5	rs4673866	rs7569110	T	C	215452617	0.1402	6.5887e-09	0.010098	0.0017406	0.968811	ENSG00000197585	0	ncRNA_intronic	2.635	7	5
2	5	rs4673866	rs4672714	G	A	215452862	0.1431	5.2348e-09	0.010341	0.0017707	0.992281	ENSG00000197585	0	ncRNA_intronic	4.473	5	5
2	5	rs4673866	rs4672715	G	A	215452976	0.1431	5.29176e-09	0.010337	0.0017707	0.992281	ENSG00000197585	0	ncRNA_intronic	4.827	6	5
2	5	rs4673866	rs4673866	G	A	215453227	0.1421	4.56878e-09	0.010377	0.0017701	1	ENSG00000197585	0	ncRNA_intronic	17.84	7	5
2	5	rs4673866	rs6737007	G	T	215453251	0.1431	5.32476e-09	0.010335	0.0017706	0.992281	ENSG00000197585	0	ncRNA_intronic	20.2	6	5
2	5	rs4673866	rs7576353	A	G	215454183	0.1431	5.95251e-09	0.010399	0.0017874	0.992281	ENSG00000197585	0	ncRNA_intronic	0.413	7	5
2	5	rs4673866	rs4616479	T	G	215454432	0.1431	5.48277e-09	0.010289	0.0017643	0.992281	ENSG00000197585	0	ncRNA_intronic	1.029	6	5
2	5	rs4673866	rs4645011	A	G	215454475	0.1431	5.96074e-09	0.01041	0.0017893	0.992281	ENSG00000197585	0	ncRNA_intronic	0.72	7	5
2	5	rs4673866	rs4521041	A	G	215454539	0.1431	5.94155e-09	0.0104	0.0017874	0.992281	ENSG00000197585	0	ncRNA_intronic	4.936	7	5
2	5	rs4673866	rs4544438	T	C	215454574	0.1431	5.94703e-09	0.010399	0.0017872	0.992281	ENSG00000197585	0	ncRNA_intronic	0.165	6	5
2	5	rs4673866	rs4552190	C	T	215454863	0.1431	NA	NA	NA	0.992281	ENSG00000197585	0	ncRNA_intronic	0.764	6	5
2	5	rs4673866	rs7594156	G	T	215455385	0.1431	6.62217e-09	0.010368	0.0017875	0.992281	ENSG00000197585	0	ncRNA_intronic	5.808	7	5
2	5	rs4673866	rs12694338	T	C	215455890	0.1431	NA	NA	NA	0.992281	ENSG00000197585	0	ncRNA_intronic	3.347	7	5
2	5	rs4673866	rs12694339	G	A	215455891	0.1431	6.13479e-09	0.010391	0.0017874	0.992281	ENSG00000197585	0	ncRNA_intronic	3.914	7	5
2	5	rs4673866	rs1400860	A	T	215456042	0.1431	6.95505e-09	0.010349	0.0017868	0.992281	ENSG00000197585	0	ncRNA_intronic	7.382	6	5
2	5	rs4673866	rs3046844	T	TTAC	215456123	0.1431	NA	NA	NA	0.992281	ENSG00000197585	0	ncRNA_intronic	7.851	NA	5
2	5	rs4673866	rs1400861	C	T	215456327	0.1431	6.59174e-09	0.010369	0.0017874	0.992281	ENSG00000197585	0	ncRNA_intronic	1.392	3a	5
2	5	rs4673866	rs4672716	G	T	215456648	0.1431	6.92947e-09	0.01035	0.0017866	0.992281	ENSG00000197585	0	ncRNA_intronic	3.114	6	7
2	5	rs4673866	rs7601807	A	T	215457659	0.1431	7.96526e-09	0.010304	0.0017859	0.992281	ENSG00000197585	0	ncRNA_intronic	5.196	6	5
2	5	rs4673866	rs7604532	C	T	215457759	0.1431	7.47653e-09	0.010148	0.0017557	0.992281	ENSG00000197585	0	ncRNA_intronic	3.277	6	5
2	5	rs4673866	rs7604795	C	T	215457940	0.1412	8.59211e-09	0.010019	0.0017404	0.976594	ENSG00000197585	0	ncRNA_intronic	1.48	6	5
2	5	rs4673866	rs7425848	C	T	215458633	0.1431	7.20278e-09	0.010338	0.0017866	0.992281	ENSG00000197585	0	ncRNA_intronic	2.046	4	7
2	5	rs4673866	rs5838447	G	GA	215459699	0.1203	NA	NA	NA	0.802627	ENSG00000197585	0	ncRNA_intronic	2.927	NA	7
2	5	rs4673866	rs111450016	T	G	215460873	0.1491	NA	NA	NA	0.918426	ENSG00000197585	0	ncRNA_intronic	0.148	6	5
2	5	rs4673866	rs78339330	T	TGAGCGCACCAAA	215461164	0.1431	NA	NA	NA	0.992281	ENSG00000197585	0	ncRNA_intronic	NA	NA	5
2	5	rs4673866	rs76773071	G	GTTA	215462957	0.1431	NA	NA	NA	0.992281	ENSG00000197585	0	ncRNA_intronic	18.34	NA	5
2	5	rs4673866	rs112402455	CTTGTT	C	215463897	0.1431	NA	NA	NA	0.992281	ENSG00000197585	0	ncRNA_intronic	2.345	NA	5
2	5	rs4673866	rs4673869	T	G	215463950	0.1431	8.67162e-09	0.010183	0.0017694	0.992281	ENSG00000197585	0	ncRNA_intronic	0.569	7	5
2	5	rs4673866	rs4673870	A	T	215464763	0.1431	7.5405e-09	0.010166	0.0017592	0.992281	ENSG00000197585	0	ncRNA_intronic	3.879	6	5
2	5	rs4673866	rs34654130	G	GA	215465133	0.1441	NA	NA	NA	0.984593	ENSG00000197585	0	ncRNA_intronic	0.219	NA	5
2	5	rs4673866	rs10174175	T	A	215465694	0.1441	NA	NA	NA	0.984593	ENSG00000197585	0	ncRNA_intronic	NA	6	5
2	5	rs4673866	rs1972128	A	G	215467692	0.1441	1.05075e-08	0.010147	0.0017732	0.984593	ENSG00000197585	0	ncRNA_intronic	2.355	6	5
2	5	rs4673866	rs3046860	TGG	T	215467826	0.1451	NA	NA	NA	0.977423	ENSG00000197585	0	ncRNA_intronic	0.597	NA	5
2	5	rs4673866	rs4352229	G	C	215468841	0.1441	1.05269e-08	0.010147	0.0017732	0.984593	ENSG00000197585	0	ncRNA_intronic	1.952	7	5
2	5	rs4673866	rs4402759	A	G	215468884	0.1441	1.05487e-08	0.010146	0.0017732	0.984593	ENSG00000197585	0	ncRNA_intronic	1.687	6	5
2	5	rs4673866	rs4430957	A	G	215468994	0.1441	1.05099e-08	0.010151	0.0017739	0.984593	ENSG00000197585	0	ncRNA_intronic	0.435	7	5
2	5	rs4673866	rs13432586	A	G	215469616	0.1441	1.07448e-08	0.010143	0.0017737	0.984593	ENSG00000197585	0	ncRNA_intronic	5.162	6	5
2	5	rs4673866	rs10164464	C	G	215470153	0.1441	1.22039e-08	0.010181	0.0017871	0.984593	ENSG00000197585	0	ncRNA_intronic	0.357	7	5
2	5	rs4673866	rs10211569	G	C	215470167	0.1441	1.26096e-08	0.010094	0.0017736	0.984593	ENSG00000197585	0	ncRNA_intronic	3.625	6	5
2	5	rs4673866	rs932183	T	C	215470818	0.1441	1.84204e-08	0.0098936	0.0017584	0.953773	ENSG00000197585	0	ncRNA_intronic	2.551	5	5
2	5	rs4673866	rs932184	T	C	215471007	0.1461	1.76604e-08	0.010059	0.0017855	0.969486	ENSG00000197585	0	ncRNA_intronic	2.193	6	5
2	5	rs4673866	rs5018475	G	A	215471950	0.1441	2.04033e-08	0.009894	0.001764	0.953773	ENSG00000197585	0	ncRNA_intronic	2.227	5	5
2	5	rs4673866	rs16852229	G	T	215472318	0.1461	2.33722e-08	0.010063	0.0018017	0.969486	ENSG00000197585	0	ncRNA_intronic	1.995	7	7
2	5	rs4673866	rs56328690	G	T	215473385	0.1471	NA	NA	NA	0.932547	ENSG00000197585	0	ncRNA_intronic	NA	6	9
2	5	rs4673866	rs13399602	G	A	215473486	0.1471	3.55468e-08	0.0097319	0.0017656	0.932547	ENSG00000197585	0	ncRNA_intronic	1.897	7	9
2	5	rs4673866	rs6435838	T	C	215473815	0.1491	1.90941e-08	-0.010081	0.0017938	0.948205	ENSG00000197585	0	ncRNA_intronic	3.261	7	14
2	5	rs4673866	rs16852238	T	G	215474696	0.1243	7.21606e-07	-0.0086083	0.0017371	0.771604	ENSG00000197585	0	ncRNA_intronic	NA	NA	7
2	5	rs4673866	rs1878602	C	T	215476070	0.1491	4.18408e-08	0.0098492	0.0017963	0.948205	ENSG00000197585	0	ncRNA_intronic	2.552	5	7
2	5	rs4673866	rs7566300	C	G	215476367	0.1491	4.21891e-08	0.0098467	0.0017963	0.948205	ENSG00000197585	0	ncRNA_intronic	0.398	7	14
2	5	rs4673866	rs7583151	C	T	215476728	0.1491	4.14286e-08	0.0098526	0.0017963	0.948205	ENSG00000197585	0	ncRNA_intronic	4.019	6	14
2	5	rs4673866	rs35026639	C	CTG	215476823	0.1491	NA	NA	NA	0.948205	ENSG00000197585	0	ncRNA_intronic	1.113	NA	14
2	5	rs4673866	rs10932551	T	C	215476931	0.1471	4.67951e-08	0.0096481	0.001766	0.932547	ENSG00000197585	0	ncRNA_intronic	3.634	5	14
2	5	rs4673866	rs4673872	C	T	215477446	0.1491	4.14286e-08	0.0098526	0.0017963	0.948205	ENSG00000197585	0	ncRNA_intronic	2.448	7	14
2	5	rs4673866	rs4673873	G	A	215477566	0.1491	4.14286e-08	0.0098526	0.0017963	0.948205	ENSG00000197585	0	ncRNA_intronic	4.283	5	14
2	5	rs4673866	rs4673874	T	C	215477592	0.1471	NA	NA	NA	0.932547	ENSG00000197585	0	ncRNA_intronic	0.333	5	14
2	5	rs4673866	rs11379453	TA	T	215477602	0.1501	NA	NA	NA	0.941107	ENSG00000197585	0	ncRNA_intronic	0.822	NA	14
2	5	rs4673866	rs13391664	T	G	215477812	0.1491	3.86901e-08	0.0099227	0.0018052	0.948205	ENSG00000197585	0	ncRNA_intronic	0.583	6	14
2	5	rs4673866	rs13391478	T	C	215477860	0.1491	4.14286e-08	0.0098526	0.0017963	0.948205	ENSG00000197585	0	ncRNA_intronic	4.607	7	14
2	5	rs4673866	rs12613886	C	G	215478085	0.1491	4.14286e-08	0.0098526	0.0017963	0.948205	ENSG00000197585	0	ncRNA_intronic	1.074	7	9
2	5	rs4673866	rs1119774	T	C	215478288	0.1491	4.12857e-08	0.0098652	0.0017984	0.948205	ENSG00000197585	0	ncRNA_intronic	4.859	6	9
2	5	rs4673866	rs1119775	C	T	215478323	0.1471	4.68058e-08	0.009648	0.001766	0.932547	ENSG00000197585	0	ncRNA_intronic	0.481	7	9
2	5	rs4673866	rs1119776	T	C	215478550	0.1471	3.21292e-08	0.009661	0.0017471	0.932547	ENSG00000197585	0	ncRNA_intronic	3.826	7	9
2	5	rs4673866	rs13011561	T	C	215478738	0.1491	2.78227e-08	0.010026	0.001805	0.948205	ENSG00000197585	0	ncRNA_intronic	0.308	7	9
2	5	rs4673866	rs13011407	G	A	215478762	0.1491	2.9847e-08	0.0099555	0.0017962	0.948205	ENSG00000197585	0	ncRNA_intronic	3.105	7	9
2	5	rs4673866	rs13011570	G	A	215478790	0.1491	2.9847e-08	0.0099555	0.0017962	0.948205	ENSG00000197585	0	ncRNA_intronic	4.872	7	9
2	5	rs4673866	rs13011583	G	A	215478822	0.1491	2.96688e-08	0.0099574	0.0017962	0.948205	ENSG00000197585	0	ncRNA_intronic	0.698	6	9
2	5	rs4673866	rs1105074	T	C	215479397	0.1481	3.01231e-08	0.0099525	0.0017962	0.93959	ENSG00000197585	0	ncRNA_intronic	4.694	7	9
2	5	rs4673866	rs5838451	GA	G	215479920	0.1501	NA	NA	NA	0.941107	ENSG00000197585	0	ncRNA_intronic	4.984	NA	9
2	5	rs4673866	rs13019800	A	G	215480212	0.1491	4.63874e-08	0.009814	0.0017959	0.948205	ENSG00000197585	0	ncRNA_intronic	2.644	6	9
2	5	rs4673866	rs4146934	G	C	215480250	0.1491	5.46638e-08	0.0097618	0.0017959	0.948205	ENSG00000197585	0	ncRNA_intronic	2.14	7	9
2	5	rs4673866	rs973019	T	C	215480540	0.1491	3.76964e-08	-0.0098796	0.0017958	0.948205	ENSG00000197585	0	ncRNA_intronic	4.651	7	14
2	5	rs4673866	rs4146938	T	C	215480683	0.1491	3.85656e-08	0.0098758	0.0017964	0.948205	ENSG00000197585	0	ncRNA_intronic	1.427	7	14
2	5	rs4673866	rs4673875	T	C	215480840	0.1491	3.86011e-08	0.0098755	0.0017964	0.948205	ENSG00000197585	0	ncRNA_intronic	0.573	6	14
2	5	rs4673866	rs4673876	A	G	215480939	0.1491	3.98749e-08	0.0098656	0.0017965	0.948205	ENSG00000197585	0	ncRNA_intronic	0.968	7	14
2	5	rs4673866	rs12995484	T	G	215481638	0.1491	4.9705e-08	0.0098077	0.0017987	0.948205	ENSG00000197585	0	ncRNA_intronic	1.258	7	14
2	5	rs4673866	rs4567932	A	G	215481771	0.1491	3.58674e-08	0.0099096	0.0017984	0.948205	ENSG00000197585	0	ncRNA_intronic	7.354	5	14
2	5	rs4673866	rs4234000	G	A	215481868	0.1481	4.76321e-08	0.0098216	0.0017988	0.940356	ENSG00000197585	0	ncRNA_intronic	0.911	5	14
2	5	rs4673866	rs4234001	C	T	215481901	0.1481	4.8217e-08	0.0098172	0.0017987	0.940356	ENSG00000197585	0	ncRNA_intronic	1.402	7	14
2	5	rs4673866	rs4234002	A	G	215481923	0.1481	4.54465e-08	0.0098358	0.0017986	0.940356	ENSG00000197585	0	ncRNA_intronic	2.221	7	14
2	5	rs4673866	rs5838452	A	ACTT	215482234	0.1481	NA	NA	NA	0.940356	ENSG00000197585	0	ncRNA_intronic	4.082	NA	14
2	5	rs4673866	rs4234003	C	T	215482321	0.1481	4.2924e-08	0.0098539	0.0017986	0.940356	ENSG00000197585	0	ncRNA_intronic	1.1	7	14
2	5	rs4673866	rs10569664	A	ACAAT	215482426	0.1481	NA	NA	NA	0.940356	ENSG00000197585	0	ncRNA_intronic	8.129	NA	14
2	5	rs4673866	rs1517797	T	C	215483214	0.1481	4.30328e-08	0.0098528	0.0017986	0.940356	ENSG00000197585	0	ncRNA_intronic	0.362	6	14
2	5	rs4673866	rs10637300	TTTC	T	215483250	0.1491	NA	NA	NA	0.933256	ENSG00000197585	0	ncRNA_intronic	2.595	NA	14
2	5	rs4673866	rs7572506	G	C	215483434	0.1481	NA	NA	NA	0.940356	ENSG00000197585	0	ncRNA_intronic	6.313	6	14
2	5	rs4673866	rs7572510	T	C	215483450	0.1461	NA	NA	NA	0.92478	ENSG00000197585	0	ncRNA_intronic	5.122	6	14
2	5	rs4673866	rs7599027	G	A	215483481	0.1481	4.65479e-08	0.0098278	0.0017986	0.940356	ENSG00000197585	0	ncRNA_intronic	6.157	6	14
2	5	rs4673866	rs12328586	A	T	215483517	0.1481	4.4978e-08	0.0098387	0.0017986	0.940356	ENSG00000197585	0	ncRNA_intronic	1.984	6	14
2	5	rs4673866	rs12328174	A	G	215483527	0.1481	7.90133e-08	0.0096509	0.0017973	0.940356	ENSG00000197585	0	ncRNA_intronic	1.427	6	14
2	5	rs4673866	rs10498017	T	A	215483585	0.1481	4.39036e-08	0.0098465	0.0017986	0.940356	ENSG00000197585	0	ncRNA_intronic	0.265	7	14
2	5	rs4673866	rs13008978	T	A	215483611	0.1481	4.19759e-08	0.009897	0.0018052	0.940356	ENSG00000197585	0	ncRNA_intronic	4.005	7	14
2	5	rs4673866	rs13009193	T	C	215483654	0.1461	4.98196e-08	0.0096646	0.0017726	0.92478	ENSG00000197585	0	ncRNA_intronic	12.37	6	14
2	5	rs4673866	rs12329024	T	A	215483702	0.1481	4.13619e-08	0.0098655	0.0017986	0.940356	ENSG00000197585	0	ncRNA_intronic	0.236	7	14
2	5	rs4673866	rs2372329	C	T	215483873	0.1481	4.39542e-08	0.0098288	0.0017954	0.940356	ENSG00000197585	0	ncRNA_intronic	3.481	7	14
2	5	rs4673866	rs2372330	G	T	215484114	0.1481	4.40758e-08	0.0098453	0.0017986	0.940356	ENSG00000197585	0	ncRNA_intronic	0.055	7	14
2	5	rs4673866	rs2372331	A	G	215484122	0.1481	4.40352e-08	0.0098456	0.0017986	0.940356	ENSG00000197585	0	ncRNA_intronic	1.983	7	14
2	5	rs4673866	rs2372332	C	T	215484193	0.1481	4.40758e-08	0.0098453	0.0017986	0.940356	ENSG00000197585	0	ncRNA_intronic	0.163	7	14
2	5	rs4673866	rs2372333	A	G	215484206	0.1481	4.40758e-08	0.0098453	0.0017986	0.940356	ENSG00000197585	0	ncRNA_intronic	0.279	7	14
2	5	rs4673866	rs10498018	C	T	215485236	0.1481	4.50609e-08	0.0098379	0.0017985	0.940356	ENSG00000197585	0	ncRNA_intronic	4.645	7	14
2	5	rs4673866	rs1400863	G	A	215485519	0.1481	4.59833e-08	0.0098313	0.0017985	0.940356	ENSG00000197585	0	ncRNA_intronic	4.104	7	14
2	5	rs4673866	rs1400864	T	C	215485578	0.1481	4.60681e-08	0.0098307	0.0017985	0.940356	ENSG00000197585	0	ncRNA_intronic	3.997	7	14
2	5	rs4673866	rs3046901	CCAGA	C	215485710	0.1481	NA	NA	NA	0.940356	ENSG00000197585	0	ncRNA_intronic	4.378	NA	14
2	5	rs4673866	rs1400865	T	C	215485878	0.1481	4.52898e-08	0.0098358	0.0017985	0.940356	ENSG00000197585	0	ncRNA_intronic	3.483	7	14
2	5	rs4673866	rs1356436	G	A	215486180	0.1481	4.52898e-08	0.0098358	0.0017985	0.940356	ENSG00000197585	0	ncRNA_intronic	0.684	7	14
2	5	rs4673866	rs1356437	T	G	215486258	0.1461	5.12743e-08	0.0096564	0.0017728	0.92478	ENSG00000197585	0	ncRNA_intronic	1.149	6	14
2	5	rs4673866	rs5838458	A	AAT	215486435	0.1491	NA	NA	NA	0.934186	ENSG00000197585	0	ncRNA_intronic	NA	NA	14
2	5	rs4673866	rs6737263	T	C	215486669	0.1481	4.60681e-08	0.0098303	0.0017984	0.940356	ENSG00000197585	0	ncRNA_intronic	2.303	7	14
2	5	rs4673866	rs6752538	C	T	215486776	0.1481	4.69894e-08	0.0098288	0.0017993	0.940356	ENSG00000197585	0	ncRNA_intronic	1.46	6	14
2	5	rs4673866	rs11898806	G	T	215486977	0.1481	4.52585e-08	0.0098358	0.0017984	0.940356	ENSG00000197585	0	ncRNA_intronic	4.392	6	14
2	5	rs4673866	rs34505567	GA	G	215487149	0.2038	NA	NA	NA	0.627411	ENSG00000197585	0	ncRNA_intronic	NA	NA	14
2	5	rs4673866	rs5838459	CT	C	215487241	0.1501	NA	NA	NA	0.926237	ENSG00000197585	0	ncRNA_intronic	NA	NA	14
2	5	rs4673866	rs71660278	TAAG	T	215487564	0.1431	NA	NA	NA	0.931511	ENSG00000197585	0	ncRNA_intronic	5.567	NA	14
2	5	rs4673866	rs2222183	T	C	215487575	0.1461	4.7709e-08	0.009679	0.0017728	0.92478	ENSG00000197585	0	ncRNA_intronic	2.182	6	14
2	5	rs4673866	rs35536066	AT	A	215487927	0.1501	NA	NA	NA	0.926237	ENSG00000197585	0	ncRNA_intronic	6.914	NA	14
2	5	rs4673866	rs4503990	T	C	215488394	0.1481	4.49573e-08	0.0098448	0.0017997	0.940356	ENSG00000197585	0	ncRNA_intronic	2.159	7	14
2	5	rs4673866	rs972908	T	C	215488657	0.1481	4.49676e-08	0.0098446	0.0017996	0.940356	ENSG00000197585	0	ncRNA_intronic	2.594	NA	14
2	5	rs4673866	rs972906	C	T	215488794	0.1481	4.49366e-08	0.0098447	0.0017996	0.940356	ENSG00000197585	0	ncRNA_intronic	1.62	NA	14
2	5	rs4673866	rs2222182	G	T	215489130	0.1461	4.91021e-08	0.0096611	0.0017712	0.92478	ENSG00000197585	0	ncRNA_intronic	2.056	5	14
2	5	rs4673866	rs9288498	T	G	215489290	0.1481	4.3013e-08	0.0098872	0.0018048	0.940356	ENSG00000197585	0	ncRNA_intronic	0.142	5	14
2	5	rs4673866	rs9646850	A	C	215489548	0.1481	4.52898e-08	0.0098424	0.0017997	0.940356	ENSG00000197585	0	ncRNA_intronic	4.085	5	14
2	5	rs4673866	rs9288499	A	G	215489678	0.1481	4.52898e-08	0.0098424	0.0017997	0.940356	ENSG00000197585	0	ncRNA_intronic	18.81	5	14
2	5	rs4673866	rs13003444	G	C	215490527	0.1481	4.61955e-08	0.0098359	0.0017996	0.940356	ENSG00000197585	0	ncRNA_intronic	4.154	7	9
2	5	rs4673866	rs4513290	G	C	215490695	0.1481	4.44836e-08	0.0098415	0.0017984	0.940356	ENSG00000197585	0	ncRNA_intronic	2.859	7	9
2	5	rs4673866	rs1914515	C	T	215491076	0.1461	4.9705e-08	0.0096572	0.0017711	0.92478	ENSG00000197585	0	ncRNA_intronic	3.04	NA	9
2	5	rs4673866	rs4672718	G	C	215491211	0.1481	4.51648e-08	0.0098367	0.0017985	0.940356	ENSG00000197585	0	ncRNA_intronic	0.049	6	7
2	5	rs4673866	rs4673877	A	T	215491505	0.1481	4.79181e-08	0.0098172	0.0017984	0.940356	ENSG00000197585	0	ncRNA_intronic	3.786	5	7
2	5	rs4673866	rs10664701	TAGAG	T	215491640	0.1481	NA	NA	NA	0.940356	ENSG00000197585	0	ncRNA_intronic	1.438	NA	5
2	5	rs4673866	rs4673878	A	G	215491668	0.1481	4.79181e-08	0.0098172	0.0017984	0.940356	ENSG00000197585	0	ncRNA_intronic	2.779	5	5
2	5	rs4673866	rs12993670	G	A	215491816	0.1481	6.55541e-08	0.0097162	0.0017983	0.940356	ENSG00000197585	0	ncRNA_intronic	0.507	5	5
2	5	rs4673866	rs13020394	G	T	215491886	0.1481	4.79181e-08	0.0098172	0.0017984	0.940356	ENSG00000197585	0	ncRNA_intronic	1.205	5	5
2	5	rs4673866	rs71037390	AG	A	215491957	0.1481	NA	NA	NA	0.940356	ENSG00000197585	0	ncRNA_intronic	0.618	NA	5
2	5	rs4673866	rs12994500	T	C	215492104	0.1481	4.79181e-08	0.0098172	0.0017984	0.940356	ENSG00000197585	0	ncRNA_intronic	3.136	6	1
2	5	rs4673866	rs12994755	G	A	215492290	0.1481	5.09565e-08	0.0097985	0.0017985	0.940356	ENSG00000197585	0	ncRNA_intronic	4.244	7	1
2	5	rs4673866	rs10932552	G	C	215492483	0.1481	4.73696e-08	0.0098213	0.0017984	0.940356	ENSG00000197585	0	ncRNA_intronic	0.77	7	1
2	5	rs4673866	rs11676896	T	C	215492789	0.1481	4.73696e-08	0.0098213	0.0017984	0.940356	ENSG00000197585	0	ncRNA_intronic	2.224	5	1
2	5	rs4673866	rs10469666	G	A	215493260	0.1481	4.7446e-08	0.0098208	0.0017984	0.940356	ENSG00000197585	0	ncRNA_intronic	2.201	7	5
2	5	rs4673866	rs148355567	CAAA	C	215493444	0.1491	NA	NA	NA	0.933256	ENSG00000197585	0	ncRNA_intronic	2.187	NA	5
2	5	rs4673866	rs35204834	A	C	215493445	0.1471	NA	NA	NA	0.917677	ENSG00000197585	0	ncRNA_intronic	0.954	6	5
2	5	rs4673866	rs5019646	C	A	215493517	0.1491	4.68921e-08	0.0098245	0.0017984	0.934186	ENSG00000197585	0	ncRNA_intronic	0.921	7	5
2	5	rs4673866	rs5019645	A	G	215493561	0.1491	4.64836e-08	0.0098272	0.0017984	0.934186	ENSG00000197585	0	ncRNA_intronic	0.614	6	5
2	5	rs4673866	rs5019644	T	G	215493584	0.1491	4.56667e-08	0.0098329	0.0017984	0.934186	ENSG00000197585	0	ncRNA_intronic	1.067	7	5
2	5	rs4673866	rs5019643	G	T	215493641	0.1491	4.60893e-08	0.0098306	0.0017985	0.934186	ENSG00000197585	0	ncRNA_intronic	3.853	7	5
2	5	rs4673866	rs5019642	T	G	215493660	0.1491	4.72716e-08	0.0098219	0.0017984	0.934186	ENSG00000197585	0	ncRNA_intronic	0.076	6	5
2	5	rs4673866	rs5019641	G	T	215493684	0.1481	4.70219e-08	0.0098235	0.0017984	0.926411	ENSG00000197585	0	ncRNA_intronic	1.75	6	5
2	5	rs4673866	rs5838460	TTTA	T	215493715	0.1491	NA	NA	NA	0.934186	ENSG00000197585	0	ncRNA_intronic	2.59	NA	5
2	5	rs4673866	rs10178091	G	C	215494803	0.1431	3.27491e-08	-0.0095795	0.0017335	0.931511	ENSG00000197585	0	ncRNA_intronic	4.878	5	1
2	5	rs4673866	rs10178476	T	G	215495084	0.1431	2.81838e-08	-0.0096244	0.0017333	0.931511	ENSG00000197585	0	ncRNA_intronic	1.422	5	1
2	5	rs4673866	rs13015851	G	A	215495221	0.1481	3.39078e-08	0.0099219	0.0017974	0.940356	ENSG00000197585	0	ncRNA_intronic	7.382	4	5
2	5	rs4673866	rs17764788	A	G	215495608	0.1441	2.64423e-08	-0.0097086	0.001745	0.939234	ENSG00000197585	0	ncRNA_intronic	2.618	4	5
2	5	rs4673866	rs10181364	T	C	215495807	0.1471	3.29534e-08	0.0099313	0.0017975	0.932547	ENSG00000197585	0	ncRNA_intronic	NA	5	5
2	5	rs4673866	rs7574717	G	A	215496291	0.1471	3.32966e-08	0.0099274	0.0017974	0.932547	ENSG00000197585	0	ncRNA_intronic	10.57	5	7
2	5	rs4673866	rs7601421	T	C	215496464	0.1421	2.8035e-08	-0.0096265	0.0017334	0.923828	ENSG00000197585	0	ncRNA_intronic	14.45	7	7
2	5	rs4673866	rs1517798	A	G	215496709	0.1471	3.27115e-08	0.0099328	0.0017973	0.932547	ENSG00000197585	0	ncRNA_intronic	3.591	NA	7
2	5	rs4673866	rs7604462	A	G	215496744	0.1421	2.7555e-08	-0.0096319	0.0017335	0.923828	ENSG00000197585	0	ncRNA_intronic	6.838	7	7
2	5	rs4673866	rs7566065	G	T	215497271	0.1471	NA	NA	NA	0.932547	ENSG00000197585	0	ncRNA_intronic	1.435	7	14
2	5	rs4673866	rs7605002	G	C	215497363	0.1481	NA	NA	NA	0.925446	ENSG00000197585	0	ncRNA_intronic	1.495	7	14
2	5	rs4673866	rs79170060	C	A	215497681	0.1471	NA	NA	NA	0.932547	ENSG00000197585	0	ncRNA_intronic	0.152	6	14
2	5	rs4673866	rs79689565	A	C	215497699	0.1471	NA	NA	NA	0.932547	ENSG00000197585	0	ncRNA_intronic	1.036	7	14
2	5	rs4673866	rs137959292	C	G	215497929	0.1471	3.74455e-08	0.0098884	0.001797	0.932547	ENSG00000197585	0	ncRNA_intronic	0.093	6	14
2	5	rs4673866	rs78720888	C	A	215498326	0.1471	3.34657e-08	0.0099274	0.0017977	0.932547	ENSG00000197585	0	ncRNA_intronic	0.622	6	14
2	5	rs4673866	rs4493260	G	A	215498415	0.1471	3.27944e-08	0.0099337	0.0017976	0.932547	ENSG00000197585	0	ncRNA_intronic	1.156	7	14
2	5	rs4673866	rs11690990	A	T	215498469	0.1471	3.27944e-08	0.0099337	0.0017976	0.932547	ENSG00000197585	0	ncRNA_intronic	3.023	7	14
2	5	rs4673866	rs77690468	T	C	215498941	0.1471	3.28398e-08	0.0099333	0.0017976	0.932547	ENSG00000197585	0	ncRNA_intronic	1.026	7	14
2	5	rs4673866	rs143059724	A	C	215499015	0.1421	NA	NA	NA	0.923828	ENSG00000197585	0	ncRNA_intronic	0.177	7	14
2	5	rs4673866	rs148904023	C	G	215499028	0.1471	NA	NA	NA	0.932547	ENSG00000197585	0	ncRNA_intronic	0.182	7	14
2	5	rs4673866	rs202129437	T	C	215499070	0.1481	NA	NA	NA	0.926411	ENSG00000197585	0	ncRNA_intronic	1.225	6	14
2	5	rs4673866	rs200511793	C	T	215499071	0.1481	NA	NA	NA	0.926411	ENSG00000197585	0	ncRNA_intronic	0.632	6	14
2	5	rs4673866	rs142908082	T	C	215499195	0.1481	NA	NA	NA	0.925446	ENSG00000197585	0	ncRNA_intronic	1.32	7	14
2	5	rs4673866	rs145851585	A	G	215499348	0.1471	NA	NA	NA	0.932547	ENSG00000197585	0	ncRNA_intronic	0.806	6	14
2	5	rs4673866	rs138300160	A	T	215499430	0.1471	NA	NA	NA	0.932547	ENSG00000197585	0	ncRNA_intronic	2.716	6	14
2	5	rs4673866	rs10194911	G	A	215499863	0.1421	NA	NA	NA	0.923828	ENSG00000197585	0	ncRNA_intronic	0.941	6	14
2	5	rs4673866	rs111653331	G	A	215499897	0.1471	NA	NA	NA	0.932547	ENSG00000197585	0	ncRNA_intronic	0.643	7	14
2	5	rs4673866	rs113982322	A	G	215499942	0.1471	NA	NA	NA	0.932547	ENSG00000197585	0	ncRNA_intronic	0.517	6	14
2	5	rs4673866	rs9677454	G	A	215500327	0.173	NA	NA	NA	0.838299	ENSG00000197585	0	ncRNA_intronic	1.085	6	14
2	5	rs4673866	rs9679523	C	T	215500329	0.173	NA	NA	NA	0.838299	ENSG00000197585	0	ncRNA_intronic	0.922	6	14
2	5	rs4673866	rs9679525	G	T	215500372	0.174	NA	NA	NA	0.83668	ENSG00000197585	0	ncRNA_intronic	0.824	7	14
2	5	rs4673866	rs9678807	A	C	215500386	0.174	NA	NA	NA	0.83668	ENSG00000197585	0	ncRNA_intronic	1.055	6	14
2	5	rs4673866	rs9677460	G	A	215500392	0.174	NA	NA	NA	0.83668	ENSG00000197585	0	ncRNA_intronic	1.113	6	14
2	5	rs4673866	rs10180180	C	T	215500659	0.1421	NA	NA	NA	0.923828	ENSG00000197585	0	ncRNA_intronic	0.823	6	9
2	5	rs4673866	rs4673880	G	T	215500734	0.1471	NA	NA	NA	0.932547	ENSG00000197585	0	ncRNA_intronic	1.433	7	9
2	5	rs4673866	rs4673881	C	G	215500858	0.1481	NA	NA	NA	0.925446	ENSG00000197585	0	ncRNA_intronic	0.125	6	9
2	5	rs4673866	rs4672719	C	A	215500880	0.1471	NA	NA	NA	0.932547	ENSG00000197585	0	ncRNA_intronic	0.102	7	9
2	5	rs4673866	rs1040217	C	T	215501155	0.1471	2.8655e-08	0.0099743	0.0017973	0.932547	ENSG00000197585	0	ncRNA_intronic	5.769	NA	9
2	5	rs4673866	rs1040216	C	T	215501170	0.1471	1.7559e-08	0.010125	0.0017969	0.932547	ENSG00000197585	0	ncRNA_intronic	1.043	NA	9
2	5	rs4673866	rs142579305	GTTTTTC	G	215501217	0.1481	NA	NA	NA	0.925446	ENSG00000197585	0	ncRNA_intronic	0.177	NA	9
2	5	rs4673866	rs7603357	T	C	215501876	0.1441	2.13206e-08	-0.0097734	0.0017449	0.939234	ENSG00000197585	0	ncRNA_intronic	3.189	7	5
2	5	rs4673866	rs4234004	G	A	215501979	0.1471	3.10456e-08	0.0099492	0.0017973	0.932547	ENSG00000197585	0	ncRNA_intronic	4	6	5
2	5	rs4673866	rs4673884	C	T	215502406	0.1471	3.01231e-08	0.0099583	0.0017972	0.932547	ENSG00000197585	0	ncRNA_intronic	1.877	6	5
2	5	rs4673866	rs1971409	G	A	215502580	0.1471	3.0318e-08	0.0099564	0.0017973	0.932547	ENSG00000197585	0	ncRNA_intronic	2.205	6	5
2	5	rs4673866	rs10210694	G	A	215502990	0.1471	3.6191e-08	0.009916	0.0018001	0.932547	ENSG00000197585	0	ncRNA_intronic	6.491	7	5
2	5	rs4673866	rs13406678	T	C	215503005	0.1421	2.76185e-08	-0.009637	0.0017345	0.923828	ENSG00000197585	0	ncRNA_intronic	7.921	7	5
2	5	rs4673866	rs1400869	C	T	215503242	0.1471	3.02134e-08	0.0099569	0.0017972	0.932547	ENSG00000197585	0	ncRNA_intronic	0.065	5	5
2	5	rs4673866	rs71037392	TA	T	215503806	0.1471	NA	NA	NA	0.932547	ENSG00000197585	0	ncRNA_intronic	7.83	NA	5
2	5	rs4673866	rs13410212	T	C	215503870	0.1421	2.2558e-08	-0.0096902	0.0017331	0.923828	ENSG00000197585	0	ncRNA_intronic	6.181	6	5
2	5	rs4673866	rs149203917	AG	A	215504075	0.1421	NA	NA	NA	0.923828	ENSG00000197585	0	ncRNA_intronic	0.307	NA	7
2	5	rs4673866	rs11463246	CT	C	215504216	0.1471	NA	NA	NA	0.932547	ENSG00000197585	0	ncRNA_intronic	5.825	NA	7
2	5	rs4673866	rs6435841	G	A	215504463	0.1471	2.90269e-08	0.0099662	0.0017966	0.932547	ENSG00000197585	0	ncRNA_intronic	1.354	7	7
2	5	rs4673866	rs6435842	C	T	215504578	0.1471	2.94849e-08	0.0099615	0.0017966	0.932547	ENSG00000197585	0	ncRNA_intronic	1.125	6	7
2	5	rs4673866	rs12622807	A	T	215504719	0.1441	2.32541e-08	-0.009745	0.0017445	0.939234	ENSG00000197585	0	ncRNA_intronic	0.973	6	7
2	5	rs4673866	rs4673885	G	A	215505022	0.1471	2.69339e-08	0.0099888	0.0017964	0.932547	ENSG00000197585	0	ncRNA_intronic	4.263	7	7
2	5	rs4673866	rs6739136	T	A	215505219	0.1471	2.8622e-08	0.009996	0.0018011	0.932547	ENSG00000197585	0	ncRNA_intronic	6.653	6	7
2	5	rs4673866	rs4673886	C	G	215505430	0.1471	2.93968e-08	0.010004	0.0018041	0.932547	ENSG00000197585	0	ncRNA_intronic	0.171	7	9
2	5	rs4673866	rs4672721	T	C	215505658	0.1451	4.05882e-08	0.0097533	0.0017771	0.917053	ENSG00000197585	0	ncRNA_intronic	11.69	7	9
2	5	rs4673866	rs10173431	G	A	215505796	0.1441	2.32167e-08	-0.0097461	0.0017446	0.939234	ENSG00000197585	0	ncRNA_intronic	10.78	6	9
2	5	rs4673866	rs1533522	A	G	215507078	0.1441	2.76758e-08	-0.0098537	0.0017736	0.939234	ENSG00000197585	0	ncRNA_intronic	3.041	6	5
2	5	rs4673866	rs16852400	T	C	215507136	0.1421	2.92213e-08	-0.0096111	0.0017329	0.923828	ENSG00000197585	0	ncRNA_intronic	4.558	6	5
2	5	rs4673866	rs4080303	G	A	215508023	0.1471	3.37365e-08	0.0099578	0.0018036	0.932547	ENSG00000197585	0	ncRNA_intronic	2.267	7	5
2	5	rs4673866	rs1517803	A	G	215508759	0.1441	2.42549e-08	-0.0097396	0.0017459	0.939234	ENSG00000197585	0	ncRNA_intronic	0.851	6	5
2	5	rs4673866	rs12466043	G	T	215508896	0.1421	3.71878e-08	-0.0095375	0.0017329	0.923828	ENSG00000197585	0	ncRNA_intronic	2.044	6	7
2	5	rs4673866	rs12477953	A	G	215508933	0.1441	2.47343e-08	-0.0097241	0.0017441	0.939234	ENSG00000197585	0	ncRNA_intronic	2.149	6	7
2	5	rs4673866	rs7577643	T	G	215509540	0.1451	2.86748e-08	-0.0097381	0.0017548	0.931965	ENSG00000197585	0	ncRNA_intronic	2.132	6	14
2	5	rs4673866	rs7606845	C	A	215509925	0.1441	2.90202e-08	-0.0096791	0.0017448	0.939234	ENSG00000197585	0	ncRNA_intronic	4.323	7	14
2	5	rs4673866	rs7580615	T	C	215510033	0.1441	2.44681e-08	-0.0097303	0.0017447	0.939234	ENSG00000197585	0	ncRNA_intronic	2.094	6	14
2	5	rs4673866	rs7580899	A	G	215510079	0.1441	2.39221e-08	-0.009737	0.0017446	0.939234	ENSG00000197585	0	ncRNA_intronic	3.235	6	14
2	5	rs4673866	rs1850530	G	A	215510465	0.1441	2.52522e-08	-0.0097277	0.0017459	0.939234	ENSG00000197585	0	ncRNA_intronic	0.328	7	14
2	5	rs4673866	rs5838463	C	CG	215510517	0.1441	NA	NA	NA	0.939234	ENSG00000197585	0	ncRNA_intronic	1.676	NA	14
2	5	rs4673866	rs5838464	GA	G	215510684	0.1421	NA	NA	NA	0.923828	ENSG00000197585	0	ncRNA_intronic	0.105	NA	14
2	5	rs4673866	rs4577278	A	T	215510753	0.1441	2.34693e-08	-0.0097448	0.001745	0.939234	ENSG00000197585	0	ncRNA_intronic	7.123	7	14
2	5	rs4673866	rs1356438	A	C	215510824	0.1421	2.20191e-08	-0.0097685	0.0017458	0.923828	ENSG00000197585	0	ncRNA_intronic	2.398	7	14
2	5	rs4673866	rs5838465	A	AC	215510897	0.1441	NA	NA	NA	0.939234	ENSG00000197585	0	ncRNA_intronic	1.351	NA	14
2	5	rs4673866	rs1356440	A	G	215511261	0.1441	2.37083e-08	-0.0097464	0.0017458	0.939234	ENSG00000197585	0	ncRNA_intronic	4.773	7	14
2	5	rs4673866	rs10196683	T	C	215511381	0.1441	2.2269e-08	-0.0097576	0.0017444	0.939234	ENSG00000197585	0	ncRNA_intronic	2.649	7	14
2	5	rs4673866	rs16852413	T	C	215515539	0.1233	4.57088e-07	-0.0087701	0.0017389	0.749849	ENSG00000197585	0	ncRNA_intronic	1.216	5	5
2	5	rs4673866	rs1400868	G	C	215515657	0.1233	6.83282e-07	-0.0086431	0.0017404	0.749849	ENSG00000197585	0	ncRNA_intronic	3.306	6	5
2	5	rs4673866	rs1400867	A	G	215515697	0.1193	7.35529e-07	-0.0086064	0.001738	0.764478	ENSG00000197585	0	ncRNA_intronic	0.152	NA	5
3	6	rs6773869	rs4684303	T	C	16843737	0.2694	1.55239e-08	0.0098034	0.0017333	0.617084	ENSG00000229271	104751	intergenic	9.106	6	2
3	6	rs6773869	rs9857592	A	T	16845144	0.2863	6.39293e-09	0.010163	0.0017503	0.672563	ENSG00000229271	106158	intergenic	16.1	6	1
3	6	rs6773869	rs9858071	C	T	16845406	0.2873	6.26614e-09	0.010166	0.0017498	0.667998	ENSG00000229271	106420	intergenic	1.619	7	1
3	6	rs6773869	rs895941	C	A	16846216	0.2893	5.46638e-09	0.010239	0.0017554	0.68221	ENSG00000229271	107230	intergenic	2.299	NA	1
3	6	rs6773869	rs9881798	C	A	16846967	0.3917	3.68129e-07	0.0088973	0.0017498	0.788396	ENSG00000229271	107981	intergenic	2.938	7	5
3	6	rs6773869	rs9868600	C	T	16847424	0.2893	5.77431e-09	0.010223	0.0017554	0.674123	ENSG00000229271	108438	intergenic	0.121	7	5
3	6	rs6773869	rs7629352	G	A	16848835	0.2952	6.18016e-07	0.0087187	0.0017488	0.70376	ENSG00000229271	109849	intergenic	5.538	7	5
3	6	rs6773869	rs7610118	T	C	16849374	0.2942	4.8809e-07	0.0087816	0.0017455	0.715714	ENSG00000229271	110388	intergenic	2.64	7	5
3	6	rs6773869	rs55855024	A	C	16850764	0.2942	5.03733e-07	0.0087706	0.0017454	0.715714	NA	NA	NA	6.049	7	5
3	6	rs6773869	rs748832	G	A	16851202	0.3539	5.09096e-09	0.010166	0.0017395	0.935131	NA	NA	NA	6.385	NA	2
3	6	rs6773869	rs6800583	A	G	16851755	0.3529	7.15979e-09	0.010077	0.0017412	0.930921	NA	NA	NA	11.83	4	2
3	6	rs6773869	rs7625233	G	A	16852736	0.3529	7.36716e-09	0.01007	0.0017415	0.939149	NA	NA	NA	7.072	5	1
3	6	rs6773869	rs6442644	G	T	16852853	0.2932	7.35529e-07	0.0086265	0.0017421	0.72034	NA	NA	NA	7.359	6	1
3	6	rs6773869	rs11918777	C	A	16856216	0.3579	2.24802e-08	0.0097149	0.0017373	0.935988	NA	NA	NA	0.311	7	5
3	6	rs6773869	rs9813513	C	T	16856682	0.3579	3.18713e-08	0.0096296	0.001741	0.935988	NA	NA	NA	1.022	5	5
3	6	rs6773869	rs748439	T	A	16857534	0.3598	2.78805e-08	0.0096653	0.0017401	0.936729	NA	NA	NA	0.423	5	5
3	6	rs6773869	rs9842181	G	A	16858980	0.2863	5.06641e-08	0.0094498	0.0017342	0.701439	NA	NA	NA	14.42	5	5
3	6	rs6773869	rs6779302	T	G	16859710	0.3598	4.08507e-08	0.0095323	0.0017372	0.96047	NA	NA	NA	1.191	7	5
3	6	rs6773869	rs7617959	C	G	16862555	0.3628	1.20254e-08	0.0099053	0.0017379	0.93337	NA	NA	NA	0.245	7	5
3	6	rs6773869	rs9846711	T	C	16862873	0.3618	1.16011e-08	0.0099217	0.0017389	0.961197	NA	NA	NA	6.283	5	5
3	6	rs6773869	rs9870893	G	T	16863267	0.3588	2.32702e-08	0.0097024	0.001737	0.964391	NA	NA	NA	0.939	6	5
3	6	rs6773869	rs9882532	C	T	16865845	0.3509	5.15941e-09	0.010151	0.0017375	0.995892	NA	NA	NA	0.58	3a	2
3	6	rs6773869	rs9867227	A	G	16866253	0.2783	5.11918e-09	0.010164	0.0017394	0.721908	NA	NA	NA	2.314	7	7
3	6	rs6773869	rs1866862	T	A	16868616	0.3658	7.03072e-08	0.0094268	0.0017488	0.937639	NA	NA	NA	0.843	6	5
3	6	rs6773869	rs1866861	G	C	16868913	0.2922	9.90832e-07	0.0085152	0.0017401	0.777952	NA	NA	NA	6.791	7	5
3	6	rs6773869	rs2053451	T	A	16868976	0.2922	8.6816e-07	0.0085602	0.0017401	0.777952	NA	NA	NA	1.535	7	5
3	6	rs6773869	rs6773869	G	A	16870340	0.3519	2.70023e-09	0.010319	0.0017346	1	NA	NA	NA	1.446	3a	5
3	6	rs6773869	rs34793230	C	A	16872534	0.2922	1.06243e-06	0.0084799	0.0017378	0.777952	NA	NA	NA	1.396	6	5
3	6	rs6773869	rs6442647	A	G	16872541	0.2922	1.11506e-06	0.0084635	0.0017378	0.777952	NA	NA	NA	0.719	7	5
3	6	rs6773869	rs6442649	G	C	16872854	0.3658	5.91017e-08	0.0094801	0.0017486	0.937639	NA	NA	NA	NA	6	5
3	6	rs6773869	rs2084533	T	C	16872929	0.3062	1.55489e-05	0.0075496	0.0017473	0.710646	NA	NA	NA	0.931	7	5
3	6	rs6773869	rs9876888	A	G	16873603	0.3032	2.16721e-05	0.0073993	0.0017422	0.700373	NA	NA	NA	5.136	7	5
3	6	rs6773869	rs11719922	C	G	16873857	0.3032	1.58343e-05	0.0075242	0.001743	0.700373	NA	NA	NA	5.728	7	5
3	6	rs6773869	rs34570849	T	A	16874051	0.3032	1.77705e-05	0.0074796	0.001743	0.700373	NA	NA	NA	12.47	7	5
3	6	rs6773869	rs13327361	A	G	16874088	0.3012	1.11944e-05	0.0076611	0.001744	0.694803	NA	NA	NA	11.83	7	5
3	6	rs6773869	rs6804663	G	A	16875451	0.3648	6.0062e-08	0.0094224	0.0017389	0.925738	NA	NA	NA	5.634	5	5
3	6	rs6773869	rs12489270	C	T	16875823	0.3648	6.72202e-08	0.0094193	0.0017448	0.925738	NA	NA	NA	2.998	4	5
3	6	rs6773869	rs12486599	T	C	16876121	0.3002	2.1928e-05	0.0073725	0.001737	0.683021	NA	NA	NA	2.924	5	5
3	6	rs6773869	rs12493035	G	A	16876255	0.3648	6.42244e-08	0.0094014	0.0017388	0.925738	NA	NA	NA	3.183	7	5
3	6	rs6773869	rs1449538	C	T	16876476	0.3648	6.57809e-08	0.0093937	0.0017388	0.925738	NA	NA	NA	2.224	6	5
3	6	rs6773869	rs1031300	G	A	16879208	0.4334	4.41774e-06	0.0079991	0.0017424	0.642056	NA	NA	NA	0.599	2b	1
3	6	rs2278609	rs11321471	GA	G	16890633	0.3121	NA	NA	NA	0.637227	NA	NA	NA	1.211	NA	1
3	6	rs2278609	rs9877897	C	A	16891389	0.3111	7.36377e-06	0.0078011	0.0017402	0.640263	NA	NA	NA	1.131	1f	1
3	6	rs2278609	rs9878301	G	A	16891607	0.164	2.51768e-07	0.008948	0.0017353	0.639354	NA	NA	NA	6.371	4	2
3	6	rs2278609	rs34059555	G	A	16892585	0.3111	3.53509e-06	0.0080652	0.0017393	0.640263	NA	NA	NA	4.242	6	5
3	6	rs2278609	rs61497961	T	G	16892666	0.164	2.31579e-07	0.0089489	0.0017302	0.639354	NA	NA	NA	1.67	7	5
3	6	rs2278609	rs2347655	C	T	16894193	0.3111	7.17464e-06	0.0078102	0.00174	0.640263	NA	NA	NA	3.104	7	5
3	6	rs2278609	rs3886560	G	A	16895870	0.164	2.91407e-07	0.0089022	0.0017357	0.639354	NA	NA	NA	2.085	NA	5
3	6	rs2278609	rs3886559	G	A	16895876	0.3111	7.48342e-06	0.0077924	0.0017396	0.640263	NA	NA	NA	0.375	NA	5
3	6	rs2278609	rs9877076	G	C	16898006	0.3111	8.21107e-06	0.0077595	0.0017399	0.640263	NA	NA	NA	1.437	7	5
3	6	rs2278609	rs9827977	C	T	16899627	0.164	3.84592e-07	0.0088283	0.001739	0.639354	NA	NA	NA	2.864	7	5
3	6	rs2278609	rs13081010	C	T	16899947	0.3111	9.82426e-06	0.0076982	0.0017412	0.640263	NA	NA	NA	4	6	5
3	6	rs2278609	rs9879743	G	T	16900181	0.164	4.16102e-07	0.0087926	0.0017371	0.639354	NA	NA	NA	3.164	6	5
3	6	rs2278609	rs9859895	G	C	16900200	0.164	4.07474e-07	0.0087969	0.0017366	0.639354	NA	NA	NA	6.726	7	5
3	6	rs2278609	rs9822053	C	A	16900224	0.164	3.69573e-07	0.0088436	0.0017394	0.639354	NA	NA	NA	1.18	6	5
3	6	rs2278609	rs9815849	G	T	16902679	0.164	3.54079e-07	0.008861	0.0017401	0.639354	NA	NA	NA	0.415	7	5
3	6	rs2278609	rs35732247	G	A	16902783	0.3101	9.61834e-06	0.0077068	0.0017414	0.643313	NA	NA	NA	1.757	6	5
3	6	rs2278609	rs147057367	A	AGATC	16902894	0.162	NA	NA	NA	0.621282	NA	NA	NA	NA	NA	5
3	6	rs2278609	rs9871680	C	T	16902898	0.162	NA	NA	NA	0.621282	NA	NA	NA	NA	6	5
3	6	rs2278609	rs6797997	G	A	16903628	0.164	3.66691e-07	0.0088404	0.0017383	0.639354	NA	NA	NA	1.278	5	5
3	6	rs2278609	rs28669346	A	C	16904242	0.164	3.57108e-07	0.0088528	0.001739	0.639354	NA	NA	NA	3.368	7	5
3	6	rs2278609	rs6777157	G	C	16904699	0.164	4.37522e-07	0.0087878	0.0017395	0.639354	NA	NA	NA	0.736	7	5
3	6	rs2278609	rs6801793	T	A	16904961	0.164	3.64334e-07	0.0088481	0.0017394	0.639354	NA	NA	NA	3.908	5	5
3	6	rs2278609	rs995072	G	C	16905460	0.3121	1.06096e-05	0.0076671	0.0017408	0.645342	NA	NA	NA	0.477	6	5
3	6	rs2278609	rs6766037	G	A	16908186	0.2276	4.09543e-08	0.0094999	0.0017314	0.955108	NA	NA	NA	1.511	5	5
3	6	rs2278609	rs7613595	C	A	16908518	0.2276	4.10488e-08	0.0094998	0.0017315	0.955108	NA	NA	NA	1.068	5	2
3	6	rs2278609	rs6769504	G	A	16909336	0.164	4.28351e-07	0.008761	0.0017328	0.639354	NA	NA	NA	4.018	6	5
3	6	rs2278609	rs7616882	G	A	16909785	0.3151	1.98198e-05	0.0074184	0.0017385	0.634	NA	NA	NA	1.617	5	5
3	6	rs2278609	rs9833536	A	C	16909932	0.164	6.15602e-07	0.0086276	0.0017302	0.639354	NA	NA	NA	4.356	7	5
3	6	rs2278609	rs9833848	A	G	16909954	0.164	6.31975e-07	0.0086705	0.0017406	0.639354	NA	NA	NA	1.809	6	5
3	6	rs2278609	rs9852648	G	A	16911330	0.2276	3.52046e-08	0.0095802	0.0017376	0.955108	PLCL2	15122	intergenic	5.297	5	5
3	6	rs2278609	rs6795956	C	T	16911472	0.164	3.89314e-07	0.0088542	0.0017449	0.639354	PLCL2	14980	intergenic	1.507	6	2
3	6	rs2278609	rs6783264	T	G	16911706	0.3151	1.83569e-05	0.0074481	0.0017386	0.634	PLCL2	14746	intergenic	0.707	6	5
3	6	rs2278609	rs587741652	G	GT	16911940	0.162	NA	NA	NA	0.629874	PLCL2	14512	intergenic	NA	NA	5
3	6	rs2278609	rs9840308	A	T	16912331	0.164	3.92826e-07	0.0087894	0.0017327	0.639354	PLCL2	14121	intergenic	8.141	6	5
3	6	rs2278609	rs9852010	C	T	16914975	0.163	2.04033e-07	0.0090047	0.0017331	0.656269	PLCL2	11477	intergenic	2.267	7	5
3	6	rs2278609	rs9815384	C	A	16918828	0.3131	1.6151e-05	0.0074792	0.0017343	0.645967	PLCL2	7624	intergenic	14.46	6	5
3	6	rs2278609	rs6810228	A	G	16919402	0.162	2.95053e-07	0.0088726	0.0017307	0.652343	PLCL2	7050	intergenic	0.372	7	5
3	6	rs2278609	rs9878006	C	T	16919573	0.162	2.85693e-07	0.0088833	0.0017307	0.652343	PLCL2	6879	intergenic	5.663	7	5
3	6	rs2278609	rs9858203	T	C	16919619	0.162	2.91541e-07	0.0088751	0.0017304	0.652343	PLCL2	6833	intergenic	3.148	7	5
3	6	rs2278609	rs9820504	T	A	16919782	0.162	2.84381e-07	0.0088846	0.0017307	0.652343	PLCL2	6670	intergenic	1.181	7	5
3	6	rs2278609	rs9872060	G	A	16920117	0.3131	1.50245e-05	0.0075055	0.001734	0.645967	PLCL2	6335	intergenic	2.715	6	5
3	6	rs2278609	rs9310511	C	A	16920839	0.162	3.322e-07	0.0088613	0.001736	0.652343	PLCL2	5613	intergenic	0.752	5	5
3	6	rs2278609	rs9859803	C	T	16921105	0.162	2.75233e-07	0.0089227	0.001736	0.652343	PLCL2	5347	intergenic	1.255	3a	5
3	6	rs2278609	rs13326662	G	A	16921169	0.162	2.67178e-07	0.0089325	0.001736	0.652343	PLCL2	5283	intergenic	1.133	7	5
3	6	rs2278609	rs6766417	G	T	16922163	0.162	2.9621e-07	0.0088649	0.0017294	0.652343	PLCL2	4289	intergenic	0.392	7	5
3	6	rs2278609	rs9846524	G	C	16922923	0.3141	1.56351e-05	0.0074913	0.0017342	0.645169	PLCL2	3529	intergenic	1.475	5	5
3	6	rs2278609	rs113566300	A	ACACTT	16923523	0.3141	NA	NA	NA	0.645169	PLCL2	2929	intergenic	14.89	NA	2
3	6	rs2278609	rs2278609	C	T	16924440	0.2316	1.7406e-08	0.0097604	0.0017317	1	PLCL2	2012	intergenic	1.708	1f	1
3	6	rs2278609	rs2252086	C	T	16924645	0.3161	1.29033e-05	0.0075636	0.0017341	0.660017	PLCL2	1807	intergenic	7.04	1f	1
3	6	rs2278609	rs73035173	A	G	16925326	0.1789	1.53215e-06	0.0082752	0.0017214	0.727108	PLCL2	1126	intergenic	8.798	4	1
3	6	rs2278609	rs6795134	C	A	16927162	0.3062	1.74381e-05	0.0074496	0.0017343	0.610706	PLCL2	0	intronic	1.332	4	1
3	6	rs2278609	rs6778028	A	G	16929488	0.3072	1.76644e-05	0.0074569	0.0017371	0.607655	PLCL2	0	intronic	0.446	4	1
3	7	rs1542212	rs34108116	C	CTT	35635816	0.328	NA	NA	NA	0.686504	ARPP21	44621	intergenic	7.684	NA	5
3	7	rs1542212	rs35726849	A	C	35635821	0.328	NA	NA	NA	0.686504	ARPP21	44616	intergenic	6.561	7	5
3	7	rs1542212	rs6779429	C	T	35638443	0.3231	7.31644e-08	0.0093537	0.0017375	0.722434	ARPP21	41994	intergenic	8.528	7	5
3	7	rs1542212	rs12634096	T	C	35639884	0.3221	8.88178e-08	0.0092932	0.0017376	0.718752	ARPP21	40553	intergenic	1.585	5	5
3	7	rs1542212	rs4336063	G	A	35642695	0.3191	6.84542e-08	0.0093787	0.0017383	0.717033	ARPP21	37742	intergenic	4.155	7	5
3	7	rs1542212	rs36188389	G	A	35652830	0.3231	NA	NA	NA	0.729154	ARPP21	27607	intergenic	2.07	7	14
3	7	rs1542212	rs149621565	A	C	35655154	0.3241	NA	NA	NA	0.725272	ARPP21	25283	intergenic	0.01	6	14
3	7	rs1542212	rs34477402	T	C	35662731	0.3231	6.16879e-08	0.0094065	0.0017374	0.729154	ARPP21	17706	intergenic	1.8	6	14
3	7	rs1542212	rs1542211	G	A	35678494	0.3439	6.17021e-08	0.0094098	0.0017381	0.848095	ARPP21	1943	intergenic	4.764	5	2
3	7	rs1542212	rs13062480	A	G	35681065	0.3847	7.07457e-07	0.008623	0.0017387	0.707102	ARPP21	0	intronic	12.42	4	1
3	7	rs1542212	rs1542212	G	T	35683935	0.3767	1.06023e-10	0.011229	0.0017387	1	ARPP21	0	intronic	6.883	5	1
3	7	rs1542212	rs36104984	A	G	35691748	0.3419	5.68722e-08	0.0094341	0.0017379	0.86435	ARPP21-AS1	0	ncRNA_exonic	9.49	5	1
3	7	rs1542212	rs9810464	A	G	35693167	0.3748	1.18359e-10	0.011199	0.0017386	0.991543	ARPP21-AS1	0	ncRNA_intronic	1.857	4	1
3	7	rs1542212	rs13061614	C	T	35694457	0.3887	5.03501e-07	0.008734	0.0017381	0.71949	ARPP21	0	intronic	5.399	7	1
3	7	rs1542212	rs139629754	GAAAAGAGATA	G	35702884	0.3926	NA	NA	NA	0.659573	ARPP21	0	intronic	12.46	NA	5
3	7	rs1542212	rs2884792	G	A	35704421	0.334	1.35332e-06	0.0084031	0.0017391	0.772536	ARPP21	0	intronic	1.475	7	1
3	7	rs1542212	rs9832622	A	G	35707409	0.341	1.08343e-06	0.0084924	0.0017417	0.743034	ARPP21	0	intronic	4.856	5	1
3	7	rs1542212	rs17280180	G	C	35707818	0.3936	1.01088e-05	0.0076834	0.0017403	0.630479	ARPP21	0	intronic	1.151	7	5
3	7	rs1542212	rs11129664	G	A	35708880	0.3419	9.71404e-07	0.0085218	0.00174	0.739473	ARPP21	0	intronic	9.49	6	4
3	7	rs1542212	rs11720751	G	A	35709740	0.341	8.70362e-07	0.008559	0.00174	0.736433	ARPP21	0	intronic	1.172	6	4
3	7	rs1542212	rs17201655	A	C	35711436	0.34	8.01493e-07	0.0085862	0.0017398	0.74087	ARPP21	0	intronic	NA	7	5
3	7	rs1542212	rs2280097	G	A	35712446	0.3429	5.72928e-07	0.0087079	0.0017415	0.735979	ARPP21	0	intronic	3.444	7	1
3	7	rs1542212	rs17280201	G	A	35717389	0.3966	9.3218e-06	0.0077107	0.0017396	0.628079	ARPP21	0	intronic	4.569	5	2
3	7	rs1542212	rs60429217	C	T	35717574	0.3966	8.02971e-06	0.0077641	0.0017391	0.628079	ARPP21	0	intronic	1.679	7	5
3	7	rs1542212	rs371225837	A	ATTAAAACATTTATATTCCCTGAAATCTTAACCAGAAAATTTATTTTC	35717924	0.326	NA	NA	NA	0.686624	ARPP21	0	intronic	0.007	NA	5
3	7	rs1542212	rs36053158	TA	T	35719107	0.3221	NA	NA	NA	0.684688	ARPP21	0	intronic	7.38	NA	1
3	7	rs1542212	rs962038	G	A	35720065	0.341	5.23962e-07	0.0087307	0.0017401	0.737356	ARPP21	0	intronic	1.212	7	1
3	7	rs1542212	rs3836256	CT	C	35722289	0.341	NA	NA	NA	0.736433	ARPP21	0	intronic	NA	NA	1
3	7	rs1542212	rs1513475	C	T	35724256	0.3429	6.9759e-07	0.0086374	0.0017407	0.735979	ARPP21	0	intronic	2.243	7	1
3	7	rs1542212	rs9811585	G	T	35724596	0.3728	3.78791e-09	0.010273	0.0017432	0.843458	ARPP21	0	intronic	6.239	7	1
3	7	rs1542212	rs3821447	G	A	35726748	0.341	6.90399e-07	0.0086364	0.0017397	0.736433	ARPP21	0	UTR3	0.8	7	1
3	8	rs73082363	rs201347670	CAT	C	48867239	0.09245	NA	NA	NA	0.759101	PRKAR2A	0	intronic	2.848	NA	5
3	8	rs73082363	rs73082331	A	G	48994943	0.1143	5.7069e-08	-0.0094513	0.0017412	0.979423	ARIH2	0	intronic	3.023	5	4
3	8	rs73082363	rs73082337	G	C	49009570	0.1203	6.09818e-08	-0.0095182	0.0017574	0.924226	ARIH2	0	intronic	8.084	4	4
3	8	rs73082363	rs78807522	A	C	49056150	0.1133	8.23569e-08	-0.0093361	0.0017411	0.989627	DALRD3	0	intronic	6.702	4	1
3	8	rs73082363	rs540605663	CAA	C	49071398	0.1203	NA	NA	NA	0.924226	QRICH1	0	intronic	NA	NA	4
3	8	rs73082363	rs201614713	CAGAGCG	C	49071401	0.1203	NA	NA	NA	0.924226	QRICH1	0	intronic	NA	NA	4
3	8	rs73082363	rs73082357	A	G	49083566	0.1123	6.90876e-08	-0.0093923	0.0017413	0.979192	QRICH1	0	intronic	0.034	7	4
3	8	rs73082363	rs73082363	C	T	49130378	0.1123	3.83266e-08	-0.0095769	0.0017417	1	QRICH1	0	intronic	8.316	2c	1
3	8	rs73082363	rs34290943	C	T	49161660	0.1123	9.37994e-08	-0.0092961	0.0017413	0.979192	LAMB2	0	exonic	0.004	5	3
3	8	rs73082363	rs34759087	T	C	49162284	0.1133	6.30667e-08	-0.0094242	0.001742	0.968987	LAMB2	0	exonic	23.1	5	3
3	8	rs73082363	rs143171929	T	TG	49182321	0.1203	NA	NA	NA	0.924226	ENSG00000270441	0	ncRNA_intronic	3.369	NA	5
3	8	rs73082363	rs201322064	CCT	C	49248642	0.1123	NA	NA	NA	0.979192	CCDC36	0	intronic	1.756	NA	4
3	8	rs73082363	rs559088103	CA	C	49356574	0.164	NA	NA	NA	0.608718	USP4	0	intronic	5.16	NA	4
3	8	rs73082363	rs6774721	A	G	49381898	0.1471	1.26299e-06	-0.0084703	0.001748	0.699426	USP4	4394	intergenic	2.45	6	2
3	8	rs73082363	rs73088122	T	C	49432404	0.1491	2.59119e-06	-0.0082117	0.0017468	0.703276	RHOA	0	intronic	2.932	5	4
3	8	rs73082363	rs111533129	C	G	49437600	0.1431	1.92044e-06	-0.0082594	0.0017345	0.732369	RHOA	0	intronic	0.041	6	4
3	8	rs73082363	rs111271782	A	G	49440568	0.1431	1.92044e-06	-0.0082595	0.0017345	0.732369	RHOA	0	intronic	0.365	7	4
3	8	rs73082363	rs7623687	C	A	49448566	0.1491	2.28613e-06	-0.0082558	0.0017467	0.703276	RHOA	0	intronic	4.22	4	1
3	8	rs73082363	rs73088161	T	C	49465162	0.1412	1.1722e-05	-0.0076028	0.0017347	0.708971	NICN1	0	intronic	0.797	3a	5
3	8	rs73082363	rs73073005	G	C	49491310	0.1392	1.05148e-05	-0.0076664	0.0017398	0.630506	RNA5SP130	13238	intergenic	0.944	6	5
3	8	rs73082363	rs73073007	A	G	49496059	0.1352	9.23209e-06	-0.0076494	0.001725	0.635176	RNA5SP130	8489	intergenic	0.666	6	5
3	8	rs73082363	rs111599092	A	G	49502779	0.1402	1.6573e-05	-0.0074905	0.0017392	0.62464	RNA5SP130	1769	intergenic	0.21	4	1
3	8	rs73082363	rs111327216	T	C	49525218	0.1392	7.10886e-06	-0.0077773	0.001732	0.689364	DAG1	0	intronic	0.647	7	4
3	8	rs73082363	rs7638643	T	C	49565842	0.1441	1.01531e-05	-0.0077086	0.0017464	0.666545	DAG1	0	intronic	2.181	7	4
3	8	rs73082363	rs73074830	C	A	49577017	0.1392	1.64135e-05	-0.0074762	0.0017351	0.705575	DAG1	3969	intergenic	0.176	4	1
3	8	rs73082363	rs73074855	A	G	49606385	0.1292	5.68329e-05	-0.0069459	0.0017254	0.606284	BSN	0	intronic	5.308	5	5
3	8	rs73082363	rs143311886	T	C	49621367	0.1392	1.2031e-05	-0.0075887	0.0017337	0.705575	BSN	0	intronic	2.599	6	9
3	8	rs73082363	rs73077157	C	A	49749705	0.1302	2.09508e-05	-0.0073869	0.0017362	0.615592	RNF123	0	intronic	0.332	7	2
3	9	rs818225	rs71108274	A	AT	85370081	0.3698	NA	NA	NA	0.648487	CADM2	0	intronic	0.306	NA	5
3	9	rs818225	rs818215	C	A	85371400	0.4712	5.81032e-09	-0.010161	0.0017453	0.992042	CADM2	0	intronic	0.872	7	5
3	9	rs818225	rs11715683	A	T	85372128	0.3698	4.55932e-06	-0.007971	0.0017388	0.648487	CADM2	0	intronic	4.82	7	5
3	9	rs818225	rs818219	C	T	85374589	0.4712	5.37527e-09	-0.010194	0.0017469	1	CADM2	0	intronic	0.884	6	5
3	9	rs818225	rs818225	T	C	85382140	0.4712	5.26623e-09	-0.0102	0.001747	1	CADM2	0	intronic	1.755	7	15
3	9	rs818225	rs9309973	T	A	85387310	0.3897	2.87078e-07	-0.0089326	0.0017406	0.637106	CADM2	0	intronic	8.635	5	5
3	10	rs6798167	rs67664018	T	C	116954150	0.3757	8.63973e-08	-0.0092935	0.001736	0.995968	LSAMP	0	intronic	2.4	7	5
3	10	rs6798167	rs1870938	T	G	116956927	0.3748	6.27336e-08	-0.0093945	0.0017362	0.991953	LSAMP	0	intronic	NA	5	5
3	10	rs6798167	rs59382200	G	A	116959274	0.3777	2.7842e-08	-0.009647	0.0017368	0.995967	LSAMP	0	intronic	1.273	7	5
3	10	rs6798167	rs6798167	T	A	116960438	0.3767	2.61216e-08	-0.0096646	0.0017364	1	LSAMP	0	intronic	1.418	7	5
3	10	rs6798167	rs66475842	T	C	116961743	0.3767	3.63496e-08	-0.0095656	0.0017367	1	LSAMP	0	intronic	2.774	6	5
3	10	rs6798167	rs540783624	TA	T	116963580	0.3757	NA	NA	NA	0.995968	LSAMP	0	intronic	NA	NA	5
3	10	rs6798167	rs200708685	GA	G	116963582	0.3757	NA	NA	NA	0.995968	LSAMP	0	intronic	NA	NA	5
3	10	rs6798167	rs11712223	T	C	116964048	0.3767	2.77396e-08	-0.009646	0.0017364	1	LSAMP	0	intronic	1.062	6	5
3	10	rs6798167	rs7644042	G	A	116965857	0.3757	5.55648e-08	-0.0094335	0.0017364	0.995968	LSAMP	0	intronic	2.765	5	5
3	10	rs6798167	rs58697448	T	C	116966013	0.3757	6.17163e-08	-0.0094013	0.0017365	0.995968	LSAMP	0	intronic	0.442	6	5
3	10	rs6798167	rs67886249	G	A	116966297	0.3757	NA	NA	NA	0.995968	LSAMP	0	intronic	1.381	4	5
3	10	rs6798167	rs11717629	G	A	116967439	0.3757	4.75335e-08	-0.0094828	0.0017366	0.995968	LSAMP	0	intronic	0.6	5	5
3	10	rs6798167	rs1551840	A	G	116969737	0.3738	5.17965e-08	-0.0094572	0.0017368	0.987973	LSAMP	0	intronic	4.007	7	5
3	10	rs6798167	rs3900989	C	T	116970253	0.3757	4.02161e-08	-0.0095364	0.001737	0.995968	LSAMP	0	intronic	3.398	6	5
3	10	rs6798167	rs5852080	AC	A	116978325	0.3608	NA	NA	NA	0.930249	LSAMP	0	intronic	2.89	NA	5
3	10	rs6798167	rs6807082	T	G	116990919	0.3062	2.85759e-07	-0.0088774	0.0017296	0.742482	LSAMP	0	intronic	1.559	6	5
3	10	rs6798167	rs78268384	A	C	116990920	0.3062	2.84315e-07	-0.008879	0.0017296	0.742482	LSAMP	0	intronic	3.507	6	5
3	10	rs6798167	rs67597561	C	A	116991648	0.3728	7.78574e-08	-0.0093328	0.0017372	0.983978	LSAMP	0	intronic	2.979	7	5
3	10	rs6798167	rs67932684	G	A	116996903	0.3718	6.54787e-08	-0.0093863	0.0017371	0.980002	LSAMP	0	intronic	4.947	7	5
3	10	rs6798167	rs67951440	C	T	116997036	0.3718	7.33838e-08	-0.0093508	0.0017371	0.980002	LSAMP	0	intronic	3.944	7	5
3	10	rs6798167	rs4855940	C	T	117008483	0.3728	9.20662e-08	-0.0092806	0.0017373	0.975944	LSAMP	0	intronic	2.637	7	5
3	10	rs6798167	rs4855901	C	T	117009130	0.3718	8.63973e-08	-0.0093007	0.0017374	0.972032	LSAMP	0	intronic	1.208	6	5
3	11	rs6795372	rs6774621	C	G	135798730	0.2853	9.23634e-07	0.0085252	0.0017372	0.643958	PPP2R3A	0	intronic	0.371	5	4
3	11	rs6795372	rs6787409	C	T	135798738	0.2853	1.54028e-06	0.0083299	0.0017332	0.645083	PPP2R3A	0	intronic	3.872	5	4
3	11	rs6795372	rs6774226	G	A	135802156	0.2952	1.13006e-06	0.0084668	0.0017394	0.696184	PPP2R3A	0	intronic	4.253	6	4
3	11	rs1278493	rs1278493	A	G	135814009	0.4692	1.58234e-08	0.009871	0.0017463	1	PPP2R3A	0	intronic	0.193	7	4
3	11	rs6795372	rs10512987	T	C	135823077	0.2942	1.23225e-06	0.0084381	0.0017396	0.693018	PPP2R3A	0	intronic	2.471	NA	4
3	11	rs6795372	rs9875207	C	G	135830138	0.2952	1.1984e-06	0.0084477	0.0017396	0.696184	PPP2R3A	0	intronic	0.275	7	4
3	11	rs6795372	rs9837224	G	A	135830227	0.2952	1.28499e-06	0.008409	0.0017366	0.696184	PPP2R3A	0	intronic	5.037	7	4
3	11	rs6795372	rs6784219	G	A	135834842	0.2952	1.22405e-06	0.0084402	0.0017396	0.696184	PPP2R3A	0	intronic	0.57	7	5
3	11	rs6795372	rs112763483	G	C	135836433	0.2952	NA	NA	NA	0.696184	PPP2R3A	0	intronic	0.305	7	5
3	11	rs6795372	rs13088093	G	T	135838598	0.2952	1.18495e-06	0.0084512	0.0017396	0.696184	PPP2R3A	0	intronic	4.493	7	5
3	11	rs1278493	rs10935177	C	A	135851077	0.4712	1.69005e-08	-0.0098498	0.001746	0.991806	PPP2R3A	0	intronic	4.911	6	5
3	11	rs1278493	rs72438645	TTATA	T	135853614	0.4702	NA	NA	NA	0.995895	PPP2R3A	0	intronic	7.333	NA	1
3	11	rs1278493	rs7372313	C	G	135872958	0.4702	1.84332e-08	-0.0098238	0.0017461	0.995895	MSL2	0	intronic	0.165	7	5
3	11	rs6795372	rs113021516	C	G	135874294	0.2952	8.9002e-07	0.0085789	0.0017456	0.704721	MSL2	0	intronic	NA	7	5
3	11	rs6795372	rs73222236	G	A	135888642	0.2952	8.12643e-07	0.0086102	0.0017456	0.704721	MSL2	0	intronic	3.974	7	5
3	11	rs1278493	rs146399873	GA	G	135904381	0.4443	NA	NA	NA	0.902448	MSL2	0	intronic	NA	NA	5
3	11	rs1278493	rs7349597	T	C	135911172	0.4702	2.00909e-08	-0.0098019	0.0017468	0.995913	MSL2	0	intronic	2.937	5	1
3	11	rs1278493	rs201380511	CA	C	135917987	0.4891	NA	NA	NA	0.871745	MSL2	1904	intergenic	11.64	NA	5
3	11	rs1278493	rs1279831	G	A	135933264	0.4692	1.97197e-08	-0.0098037	0.0017461	0.99184	ENSG00000244740	8507	intergenic	2.439	7	7
3	11	rs1278493	rs642075	A	G	135933899	0.4672	2.1702e-08	-0.0097746	0.0017461	0.991864	ENSG00000244740	9142	intergenic	1.096	7	7
3	11	rs1278493	rs525773	A	G	135936453	0.4592	5.49035e-07	-0.008722	0.0017415	0.728369	ENSG00000244740	11696	intergenic	1.025	6	14
3	11	rs1278493	rs668437	A	G	135941739	0.4344	1.685e-05	-0.0074942	0.0017416	0.619753	ENSG00000244740	16982	intergenic	1.631	4	7
3	11	rs1278493	rs634559	G	A	135941764	0.4334	1.50176e-05	-0.0075382	0.0017415	0.616916	ENSG00000244740	17007	intergenic	1.093	2c	7
3	11	rs1278493	rs1698982	A	G	135943021	0.4334	1.42102e-05	-0.0075594	0.0017415	0.616916	ENSG00000244740	18264	intergenic	0.58	NA	9
3	11	rs1278493	rs582536	A	G	135943200	0.4344	2.27562e-05	-0.0073765	0.0017414	0.611813	ENSG00000244740	18443	intergenic	1.161	NA	9
3	11	rs1278493	rs653995	A	G	135943350	0.4334	1.43615e-05	-0.0075555	0.0017416	0.616916	ENSG00000244740	18593	intergenic	1.796	NA	9
3	11	rs1278493	rs663705	C	T	135943668	0.4324	NA	NA	NA	0.620812	ENSG00000244740	18911	intergenic	0.524	5	9
3	11	rs1278493	rs2459411	T	C	135944391	0.4324	NA	NA	NA	0.620812	ENSG00000244740	19634	intergenic	2.273	7	9
3	11	rs1278493	rs2459412	C	T	135944500	0.4324	NA	NA	NA	0.620812	ENSG00000244740	19743	intergenic	3.491	6	9
3	11	rs1278493	rs144924146	A	G	135945452	0.4324	NA	NA	NA	0.620812	ENSG00000244740	20695	intergenic	4.258	6	14
3	11	rs1278493	rs201237786	C	T	135945703	0.4324	NA	NA	NA	0.620812	ENSG00000244740	20946	intergenic	3.469	6	14
3	11	rs1278493	rs199504014	C	T	135945907	0.4324	NA	NA	NA	0.620812	ENSG00000244740	21150	intergenic	3.853	7	14
3	11	rs1278493	rs199808025	C	T	135946505	0.4334	NA	NA	NA	0.623635	ENSG00000244740	21748	intergenic	2.516	6	14
3	11	rs1278493	rs11714585	C	T	135947041	0.4334	NA	NA	NA	0.623635	PCCB	22107	intergenic	3.235	7	14
3	11	rs1278493	rs10935180	C	G	135947156	0.4334	NA	NA	NA	0.623635	PCCB	21992	intergenic	0.998	7	14
3	11	rs1278493	rs11715816	C	T	135948396	0.4344	NA	NA	NA	0.619753	PCCB	20752	intergenic	3.739	7	14
3	11	rs1278493	rs111972981	T	C	135948665	0.4364	NA	NA	NA	0.612151	PCCB	20483	intergenic	3.827	7	14
3	11	rs1278493	rs61789599	C	G	135948726	0.4374	NA	NA	NA	0.608428	PCCB	20422	intergenic	0.486	7	14
3	11	rs1278493	rs863930	G	T	135949737	0.4334	2.17921e-05	-0.0073962	0.001742	0.623635	PCCB	19411	intergenic	2.859	NA	14
3	11	rs1278493	rs838199	C	T	135950090	0.4334	2.14882e-05	-0.0074002	0.0017417	0.623635	PCCB	19058	intergenic	2.952	NA	14
3	11	rs1278493	rs668485	G	A	135951009	0.4334	2.13304e-05	-0.0074032	0.0017417	0.623635	PCCB	18139	intergenic	0.829	NA	14
3	11	rs1278493	rs11347029	A	AG	135951373	0.4334	NA	NA	NA	0.623635	PCCB	17775	intergenic	2.278	NA	7
3	11	rs1278493	rs632251	A	G	135951491	0.4334	2.37028e-05	-0.007364	0.0017422	0.623635	PCCB	17657	intergenic	3.329	NA	7
3	11	rs1278493	rs35239795	TGA	T	135953372	0.4344	NA	NA	NA	0.611813	PCCB	15776	intergenic	12.58	NA	13
3	11	rs1278493	rs661739	T	C	135953476	0.4344	2.39607e-05	-0.0073593	0.0017421	0.619753	PCCB	15672	intergenic	0.575	5	13
3	11	rs1278493	rs590198	A	G	135953729	0.4344	2.44062e-05	-0.0073521	0.0017421	0.619753	PCCB	15419	intergenic	1.527	NA	13
3	11	rs1278493	rs1153870	T	A	135954150	0.4344	3.33043e-05	-0.0072277	0.0017417	0.619753	PCCB	14998	intergenic	3.623	7	7
3	11	rs1278493	rs13085108	A	G	135954497	0.3797	NA	NA	NA	0.681926	PCCB	14651	intergenic	5.026	5	7
3	11	rs1278493	rs3994946	CTAGA	C	135955040	0.4354	NA	NA	NA	0.615926	PCCB	14108	intergenic	NA	NA	5
3	11	rs1278493	rs895894	A	G	135955443	0.4344	3.46737e-05	-0.0072129	0.0017421	0.619753	PCCB	13705	intergenic	0.293	NA	5
3	11	rs1278493	rs1153872	A	G	135955800	0.4304	3.48337e-05	-0.0072097	0.0017417	0.60847	PCCB	13348	intergenic	0.499	NA	5
3	11	rs1278493	rs3957816	A	G	135955852	0.4344	3.60247e-05	-0.007198	0.0017421	0.619753	PCCB	13296	intergenic	2.986	6	5
3	11	rs1278493	rs61115963	A	AC	135961747	0.4334	NA	NA	NA	0.622422	PCCB	7401	intergenic	NA	NA	5
3	11	rs6795372	rs113793438	A	ATTTC	135976917	0.3022	NA	NA	NA	0.706871	PCCB	0	intronic	3.204	NA	4
3	11	rs6795372	rs34350990	GA	G	135980420	0.3012	NA	NA	NA	0.704707	PCCB	0	intronic	9.637	NA	4
3	11	rs6795372	rs35681043	T	G	135980425	0.3012	NA	NA	NA	0.704707	PCCB	0	intronic	10.31	5	4
3	11	rs1278493	rs570598390	GT	G	135981796	0.4195	NA	NA	NA	0.688601	PCCB	0	intronic	0.022	NA	4
3	11	rs6795372	rs9826146	G	A	135983089	0.3042	8.4217e-07	0.0085972	0.0017455	0.715521	PCCB	0	intronic	1.507	7	4
3	11	rs6795372	rs28812220	G	A	135984966	0.3032	8.38301e-07	0.0085988	0.0017455	0.712259	PCCB	0	intronic	3.382	7	4
3	11	rs6795372	rs9872326	G	T	135986544	0.3032	7.24603e-07	0.0086506	0.0017459	0.712259	PCCB	0	intronic	4.188	7	4
3	11	rs6795372	rs60614489	C	A	135986978	0.3022	7.78216e-07	0.0086177	0.0017442	0.709022	PCCB	0	intronic	0.631	6	4
3	11	rs6795372	rs67214626	T	C	135989376	0.3032	7.31981e-07	0.0086372	0.0017439	0.70484	PCCB	0	intronic	5.324	4	4
3	11	rs1278493	rs12488721	C	T	135992645	0.4473	8.92278e-08	-0.0093352	0.0017457	0.867336	PCCB	0	intronic	2.657	6	5
3	11	rs1278493	rs684195	C	A	135993599	0.4483	7.44046e-08	-0.0093927	0.0017457	0.871151	PCCB	0	intronic	8.929	6	4
3	11	rs1278493	rs1279949	A	T	135996870	0.4473	6.04923e-08	-0.009457	0.0017456	0.867336	PCCB	0	intronic	7.074	4	2
3	11	rs6795372	rs6785225	T	C	135998670	0.3042	NA	NA	NA	0.715521	PCCB	0	intronic	3.275	7	4
3	11	rs1278493	rs570621	G	A	136000743	0.4493	8.54673e-08	-0.0093479	0.0017455	0.86725	PCCB	0	intronic	2.549	NA	4
3	11	rs6795372	rs9843801	C	T	136000746	0.3042	6.2431e-07	0.0086989	0.0017455	0.715521	PCCB	0	intronic	0.232	5	4
3	11	rs1278493	rs1153877	T	C	136004925	0.4483	4.86407e-08	-0.0095238	0.0017454	0.86391	PCCB	0	intronic	0.992	NA	4
3	11	rs6795372	rs9843348	G	A	136007257	0.3042	8.67961e-07	0.0085875	0.0017456	0.715521	PCCB	0	intronic	0.854	7	4
3	11	rs1278493	rs1279424	G	A	136007333	0.4473	6.07156e-08	-0.0094556	0.0017456	0.867796	PCCB	0	intronic	3.022	NA	4
3	11	rs6795372	rs11385401	G	GT	136011078	0.3072	NA	NA	NA	0.609688	PCCB	0	intronic	NA	NA	4
3	11	rs6795372	rs146692815	T	TGTATAA	136019011	0.3032	NA	NA	NA	0.712259	PCCB	0	intronic	0.253	NA	4
3	11	rs6795372	rs55797013	C	A	136019204	0.3042	6.83439e-07	0.0086687	0.0017456	0.715521	PCCB	0	intronic	1.942	6	4
3	11	rs1278493	esv3597888	T	<CN0>	136020924	0.4483	NA	NA	NA	0.871151	NA	NA	NA	NA	NA	4
3	11	rs1278493	rs200618510	T	C	136026198	0.4453	NA	NA	NA	0.86888	PCCB	0	intronic	7.429	6	5
3	11	rs1278493	rs201809956	G	A	136026199	0.4453	NA	NA	NA	0.86888	PCCB	0	intronic	8.069	6	5
3	11	rs1278493	rs556788	G	A	136027549	0.4493	6.48037e-08	-0.0094347	0.0017455	0.866782	PCCB	0	intronic	1.538	6	4
3	11	rs1278493	rs480330	T	C	136028987	0.3867	2.30091e-07	-0.0090373	0.0017469	0.67249	PCCB	0	intronic	2.654	6	4
3	11	rs1278493	rs527888	C	G	136031358	0.4473	7.81268e-08	-0.009376	0.0017455	0.875536	PCCB	0	intronic	5.376	6	4
3	11	rs1278493	rs838202	A	G	136035217	0.4294	3.05985e-06	-0.0081469	0.0017457	0.809214	PCCB	0	intronic	1.91	NA	4
3	11	rs1278493	rs681783	T	C	136035303	0.4294	2.67547e-06	-0.0081948	0.0017457	0.809214	PCCB	0	intronic	2.48	NA	4
3	11	rs6795372	rs9833162	G	A	136035737	0.3032	4.56562e-07	0.0087945	0.0017436	0.711189	PCCB	0	intronic	3.385	7	4
3	11	rs1278493	rs664088	C	T	136036986	0.4354	1.24738e-05	-0.0076239	0.0017449	0.79109	PCCB	0	intronic	1.329	NA	4
3	11	rs1278493	rs553018	C	A	136037227	0.4175	2.52639e-06	-0.0082108	0.0017447	0.759706	PCCB	0	intronic	0.059	6	4
3	11	rs1278493	rs650326	A	G	136037707	0.4284	2.47913e-06	-0.0082181	0.0017448	0.806383	PCCB	0	intronic	2.852	NA	4
3	11	rs1278493	rs1279086	A	G	136038574	0.4294	3.35429e-06	-0.0081146	0.0017459	0.801828	PCCB	0	intronic	6.965	NA	4
3	11	rs6795372	rs9853387	G	A	136038988	0.3042	4.55617e-07	0.0088053	0.0017456	0.715521	PCCB	0	intronic	4.488	6	4
3	11	rs1278493	rs518972	A	C	136039268	0.4284	3.23966e-06	-0.0081272	0.0017459	0.798243	PCCB	0	intronic	NA	NA	4
3	11	rs6795372	rs7622833	C	T	136041921	0.3032	3.49945e-07	0.0088932	0.0017457	0.718674	PCCB	0	intronic	9.419	5	4
3	11	rs6795372	rs6776841	C	T	136042164	0.3022	4.2776e-07	0.0088159	0.0017436	0.715401	PCCB	0	intronic	11.72	6	4
3	11	rs1278493	rs696081	G	A	136047189	0.4314	2.86418e-06	-0.0081666	0.0017448	0.808275	PCCB	0	intronic	8.688	NA	4
3	11	rs6795372	rs35058853	G	A	136050764	0.3012	4.85177e-07	0.0087732	0.0017434	0.718612	PCCB	0	intronic	8.467	6	4
3	11	rs6795372	rs6783337	A	G	136052737	0.2942	2.64606e-07	0.0089776	0.0017442	0.678146	PCCB	0	UTR3	1.698	5	4
3	11	rs6795372	rs9812513	A	T	136054158	0.3022	3.43637e-07	0.0088978	0.0017454	0.721897	PCCB	0	UTR3	4.452	7	4
3	11	rs1278493	rs696520	C	T	136056861	0.4483	6.25173e-08	-0.0094465	0.0017456	0.871151	STAG1	0	UTR3	10.93	NA	4
3	11	rs6795372	rs6439638	C	A	136057832	0.3012	3.43005e-07	0.008893	0.0017443	0.718612	STAG1	0	intronic	3.822	6	4
3	11	rs6795372	rs12330258	C	T	136061168	0.3459	3.63664e-08	0.0095888	0.0017409	0.848171	STAG1	0	intronic	0.874	6	4
3	11	rs1278493	rs517319	T	A	136066051	0.3956	6.00206e-06	-0.0079028	0.0017459	0.699912	STAG1	0	intronic	6.457	7	4
3	11	rs1278493	rs480162	T	A	136068695	0.4632	6.16595e-08	-0.0094469	0.0017449	0.788567	STAG1	0	intronic	4.342	6	4
3	11	rs1278493	rs654237	C	T	136068699	0.4632	6.21298e-08	-0.0094445	0.0017449	0.788567	STAG1	0	intronic	8.213	6	4
3	11	rs6795372	rs9854328	G	A	136069720	0.3479	2.6767e-08	0.009689	0.0017421	0.9005	STAG1	0	intronic	9.879	5	2
3	11	rs1278493	rs619605	C	G	136087012	0.4414	1.40702e-07	-0.0091848	0.0017447	0.709715	STAG1	0	intronic	0.193	6	4
3	11	rs6795372	rs9860801	A	G	136088038	0.3022	1.92841e-07	0.0090835	0.0017447	0.721897	STAG1	0	exonic	10.6	7	4
3	11	rs6795372	rs34523567	A	G	136089309	0.3022	NA	NA	NA	0.721897	STAG1	0	intronic	1.179	6	5
3	11	rs6795372	rs9811490	T	C	136089584	0.3012	NA	NA	NA	0.718612	STAG1	0	intronic	0.55	7	5
3	11	rs1278493	rs655836	C	T	136097576	0.4622	4.38935e-08	-0.0095518	0.0017448	0.786101	STAG1	0	intronic	3.882	NA	4
3	11	rs1278493	rs73222302	G	A	136098085	0.4632	5.46638e-08	-0.0094838	0.0017448	0.782003	STAG1	0	intronic	13.55	7	4
3	11	rs1278493	rs10935181	A	G	136098408	0.4622	4.98196e-08	-0.0095055	0.0017434	0.785307	STAG1	0	intronic	0.432	7	4
3	11	rs6795372	rs9811261	A	C	136098559	0.2962	4.90795e-07	0.0087792	0.0017454	0.699373	STAG1	0	intronic	2.351	6	4
3	11	rs1278493	rs655748	A	G	136103287	0.4145	1.61139e-07	-0.0091426	0.0017449	0.755952	STAG1	0	intronic	0.115	7	5
3	11	rs1278493	rs526574	G	A	136103349	0.4374	2.85693e-07	-0.0089479	0.0017433	0.668477	STAG1	0	intronic	3.025	NA	5
3	11	rs1278493	rs521746	C	T	136103920	0.4483	1.93955e-07	-0.0090787	0.0017442	0.690433	STAG1	0	intronic	13.01	NA	4
3	11	rs6795372	rs111273833	A	ACTT	136105895	0.3608	NA	NA	NA	0.872593	STAG1	0	intronic	6.066	NA	5
3	11	rs1278493	rs711972	T	C	136110018	0.4692	1.04954e-07	-0.0092729	0.0017436	0.760307	STAG1	0	intronic	5.33	NA	5
3	11	rs6795372	rs5026242	T	C	136110468	0.2942	2.9282e-07	0.0089445	0.0017442	0.693018	STAG1	0	intronic	5.98	2b	5
3	11	rs1278493	rs698269	G	C	136110506	0.4473	2.16721e-07	-0.0090462	0.0017448	0.686608	STAG1	0	intronic	1.396	4	5
3	11	rs1278493	rs834304	T	G	136111658	0.4264	1.4897e-07	-0.009174	0.0017461	0.791886	STAG1	0	intronic	0.783	NA	5
3	11	rs1278493	rs11717954	G	A	136112109	0.4264	1.41189e-07	-0.0091912	0.0017461	0.791886	STAG1	0	intronic	0.808	6	5
3	11	rs1278493	rs147361378	AAC	A	136115045	0.3986	NA	NA	NA	0.703242	STAG1	0	intronic	0.959	NA	4
3	11	rs1278493	rs34980781	C	CT	136116297	0.4473	NA	NA	NA	0.716278	STAG1	0	intronic	NA	NA	4
3	11	rs1278493	rs866758	G	C	136117870	0.3996	NA	NA	NA	0.706489	STAG1	0	intronic	3.182	7	4
3	11	rs1278493	rs834305	T	C	136119354	0.4016	5.89251e-07	-0.0087211	0.001746	0.712003	STAG1	0	intronic	1.34	5	4
3	11	rs1278493	rs864437	C	G	136119909	0.4076	5.98825e-07	-0.0087198	0.0017468	0.727919	STAG1	0	intronic	0.327	6	4
3	11	rs1278493	rs696518	C	A	136120300	0.4046	4.84172e-07	-0.0087913	0.0017469	0.719887	STAG1	0	intronic	1.223	6	4
3	11	rs1278493	rs35888638	G	GT	136127327	0.4612	NA	NA	NA	0.757708	STAG1	0	intronic	NA	NA	4
3	11	rs1278493	rs56235965	G	A	136130677	0.4632	5.52968e-08	-0.0094764	0.0017441	0.782003	STAG1	0	intronic	8.277	6	4
3	11	rs6795372	rs138662410	AAAAC	A	136130865	0.3012	NA	NA	NA	0.718612	STAG1	0	intronic	NA	NA	4
3	11	rs6795372	rs7620314	G	A	136132705	0.3608	3.53265e-08	0.0096102	0.0017432	0.872593	STAG1	0	intronic	2.527	7	4
3	11	rs1278493	rs58112308	AT	A	136133054	0.4135	NA	NA	NA	0.753442	STAG1	0	intronic	1.277	NA	4
3	11	rs1278493	rs10935182	A	G	136137422	0.4513	8.82877e-08	-0.009337	0.0017454	0.760528	STAG1	0	intronic	3.64	6	4
3	11	rs1278493	rs11915629	G	C	136139730	0.4622	5.56288e-08	-0.0094743	0.001744	0.785307	STAG1	0	intronic	2.314	7	4
3	11	rs6795372	rs9819496	A	G	136139878	0.3012	1.54099e-07	0.0091502	0.0017437	0.718612	STAG1	0	intronic	7.263	7	4
3	11	rs1278493	rs35393166	G	GA	136140683	0.4632	NA	NA	NA	0.789338	STAG1	0	intronic	2.968	NA	4
3	11	rs6795372	rs9831321	A	G	136142592	0.3022	1.49761e-07	0.00917	0.0017457	0.721897	STAG1	0	intronic	3.264	6	5
3	11	rs6795372	rs56251259	C	T	136145108	0.3012	3.60662e-07	0.008876	0.0017442	0.718612	STAG1	0	intronic	0.75	7	4
3	11	rs1278493	rs10935183	T	C	136149139	0.4135	2.60675e-07	-0.0089895	0.0017455	0.753442	STAG1	0	intronic	2.92	7	4
3	11	rs1278493	rs12492510	T	G	136151631	0.4135	2.67424e-07	-0.0089863	0.0017465	0.753442	STAG1	0	intronic	2.357	5	4
3	11	rs1278493	rs10935184	C	T	136153468	0.4473	5.39883e-08	-0.0094849	0.0017443	0.867796	STAG1	0	intronic	1.77	4	5
3	11	rs1278493	rs66691851	T	C	136154828	0.4344	1.12383e-07	-0.0092604	0.0017454	0.823832	STAG1	0	intronic	2.505	7	4
3	11	rs6795372	rs201244625	CACAA	C	136158281	0.3002	NA	NA	NA	0.714333	STAG1	0	intronic	10.38	NA	4
3	11	rs6795372	rs9809184	C	T	136159076	0.3012	3.4435e-07	0.0088947	0.0017449	0.718612	STAG1	0	intronic	1.413	5	4
3	11	rs1278493	rs6791611	C	G	136160590	0.4622	5.24687e-08	-0.0094917	0.0017439	0.786101	STAG1	0	intronic	0.481	1f	4
3	11	rs6795372	rs6804194	C	T	136160732	0.3012	4.27464e-07	0.0088232	0.0017449	0.718612	STAG1	0	intronic	3.631	6	4
3	11	rs1278493	rs34137147	GA	G	136161511	0.4254	NA	NA	NA	0.781819	STAG1	0	intronic	0.269	NA	4
3	11	rs6795372	rs56744994	T	TA	136161535	0.3012	NA	NA	NA	0.702567	STAG1	0	intronic	NA	NA	4
3	11	rs6795372	rs9868120	A	C	136165076	0.2992	2.75931e-07	0.0089764	0.0017466	0.712114	STAG1	0	intronic	3.101	7	5
3	11	rs1278493	rs10804640	A	G	136165695	0.4135	1.11532e-07	-0.0092628	0.0017454	0.753442	STAG1	0	intronic	0.52	6	4
3	11	rs6795372	rs28396702	A	G	136167381	0.3022	2.91743e-07	0.0089582	0.0017466	0.721897	STAG1	0	intronic	1.393	7	4
3	11	rs6795372	rs34165586	T	C	136172419	0.3012	3.41507e-07	0.0088964	0.0017447	0.718612	STAG1	0	intronic	0.197	7	4
3	11	rs6795372	rs6766450	A	G	136173165	0.3012	2.30356e-07	0.0090245	0.0017445	0.718612	STAG1	0	intronic	0.399	6	4
3	11	rs6795372	rs35375192	G	A	136175525	0.2982	2.14338e-07	0.0090473	0.0017444	0.694036	STAG1	0	intronic	6.354	5	4
3	11	rs6795372	rs12330800	A	G	136178072	0.3012	NA	NA	NA	0.718612	STAG1	0	intronic	8.385	6	4
3	11	rs6795372	rs28889583	A	C	136179532	0.3012	2.75043e-07	0.0089154	0.0017345	0.709058	STAG1	0	intronic	1.941	6	4
3	11	rs6795372	rs9850383	G	C	136181443	0.3012	4.01606e-07	0.0088517	0.0017465	0.718612	STAG1	0	intronic	1.441	7	4
3	11	rs1278493	rs369677863	T	TGTGC	136182582	0.4264	NA	NA	NA	0.791886	STAG1	0	intronic	0.235	NA	4
3	11	rs6795372	rs150127558	C	T	136182614	0.334	NA	NA	NA	0.673872	STAG1	0	intronic	0.505	7	4
3	11	rs6795372	rs34379561	C	G	136183216	0.3012	2.35288e-07	0.0090176	0.0017445	0.718612	STAG1	0	intronic	0.225	7	4
3	11	rs6795372	rs9866535	A	G	136184355	0.3012	2.36157e-07	0.0090183	0.0017449	0.718612	STAG1	0	intronic	1.383	5	4
3	11	rs6795372	rs9848623	G	T	136186133	0.3022	NA	NA	NA	0.721897	STAG1	0	intronic	NA	6	5
3	11	rs6795372	rs6799345	G	T	136187624	0.3012	NA	NA	NA	0.718612	STAG1	0	intronic	0.032	7	5
3	11	rs6795372	rs6799368	C	T	136187779	0.3012	NA	NA	NA	0.718612	STAG1	0	intronic	1.844	7	5
3	11	rs1278493	rs9714347	C	T	136188837	0.4135	2.30994e-07	-0.0090336	0.0017464	0.752543	STAG1	0	intronic	2.389	7	5
3	11	rs1278493	rs4678269	A	G	136189865	0.4145	2.23666e-07	-0.0090437	0.0017463	0.755952	STAG1	0	intronic	0.597	6	4
3	11	rs6795372	rs6439642	A	T	136192807	0.3012	4.56142e-07	0.0088006	0.0017447	0.718612	STAG1	0	intronic	3.327	2b	4
3	11	rs6795372	rs16843991	C	T	136196028	0.3012	5.09331e-07	0.008764	0.0017448	0.718612	STAG1	0	intronic	2.903	5	4
3	11	rs1278493	rs11719310	T	C	136196754	0.4135	2.80802e-07	-0.0089697	0.0017464	0.753442	STAG1	0	intronic	8.398	7	4
3	11	rs6795372	rs61427799	A	AT	136210746	0.3012	NA	NA	NA	0.718612	STAG1	0	intronic	0.314	NA	4
3	11	rs1278493	rs73226190	C	T	136213310	0.4155	2.63876e-07	-0.0089894	0.0017463	0.752184	STAG1	0	intronic	1.647	7	4
3	11	rs6795372	rs113706473	T	TA	136214512	0.3012	NA	NA	NA	0.718612	STAG1	0	intronic	2.856	NA	4
3	11	rs1278493	rs7429186	C	T	136217124	0.4205	NA	NA	NA	0.693993	STAG1	0	intronic	4.837	6	4
3	11	rs1278493	rs7431231	T	C	136217126	0.4205	NA	NA	NA	0.693993	STAG1	0	intronic	3.366	6	4
3	11	rs6795372	rs3836254	GT	G	136219872	0.3022	NA	NA	NA	0.721897	STAG1	0	intronic	8.704	NA	4
3	11	rs6795372	rs35644083	C	T	136222468	0.3022	5.01765e-07	0.0087693	0.0017449	0.721897	STAG1	0	intronic	1.541	7	4
3	11	rs6795372	rs7648591	T	A	136226383	0.2932	NA	NA	NA	0.693369	STAG1	0	intronic	4.208	6	4
3	11	rs1278493	rs711977	A	G	136227387	0.4135	5.26017e-07	-0.0087593	0.001746	0.642822	STAG1	0	intronic	0.465	7	4
3	11	rs6795372	rs34962604	C	T	136229990	0.3012	2.50438e-07	0.0089989	0.0017448	0.718612	STAG1	0	intronic	1.71	5	4
3	11	rs1278493	rs62688761	AG	A	136230779	0.4364	NA	NA	NA	0.830514	STAG1	0	intronic	0.258	NA	4
3	11	rs1278493	rs833861	A	T	136231067	0.4533	1.07201e-07	-0.0092764	0.0017456	0.760197	STAG1	0	intronic	2.607	7	4
3	11	rs1278493	rs56227319	T	TA	136231578	0.4414	NA	NA	NA	0.717785	STAG1	0	intronic	NA	NA	4
3	11	rs1278493	rs711975	C	T	136235908	0.4364	1.6338e-07	-0.0091459	0.0017464	0.830514	STAG1	0	intronic	1.045	5	4
3	11	rs6795372	rs9812319	T	C	136238860	0.3022	4.24424e-07	0.0088396	0.0017477	0.721897	STAG1	0	intronic	2.041	6	4
3	11	rs1278493	rs61552703	GTTTT	G	136241373	0.4145	NA	NA	NA	0.755952	STAG1	0	intronic	NA	NA	5
3	11	rs6795372	rs6789761	A	G	136243345	0.3002	NA	NA	NA	0.713337	STAG1	0	intronic	2.57	6	5
3	11	rs6795372	rs7615706	G	T	136244099	0.3022	NA	NA	NA	0.721897	STAG1	0	intronic	0.975	6	5
3	11	rs6795372	rs9757761	C	T	136244352	0.3022	4.99229e-07	0.0087715	0.001745	0.721897	STAG1	0	intronic	0.801	7	5
3	11	rs6795372	rs56125228	T	C	136245428	0.3022	NA	NA	NA	0.721897	STAG1	0	intronic	2.767	7	5
3	11	rs1278493	rs1070228	A	G	136245815	0.4145	4.10677e-07	-0.0088437	0.0017464	0.755952	STAG1	0	intronic	NA	7	5
3	11	rs1278493	rs34484071	C	CCG	136247337	0.4324	NA	NA	NA	0.801576	STAG1	0	intronic	1.495	NA	5
3	11	rs6795372	rs9858457	C	T	136249577	0.3012	3.49221e-07	0.008893	0.0017455	0.718612	STAG1	0	intronic	5.276	7	4
3	11	rs1278493	rs2688600	A	C	136252596	0.4125	4.8095e-07	-0.0087898	0.0017461	0.750958	STAG1	0	intronic	9.086	7	4
3	11	rs1278493	rs2688601	A	G	136252601	0.4125	4.7676e-07	-0.0087932	0.0017462	0.750958	STAG1	0	intronic	8.013	6	4
3	11	rs6795372	rs56040643	G	A	136257463	0.3022	2.23615e-07	0.0090468	0.0017469	0.721897	STAG1	0	intronic	1.034	7	4
3	11	rs6795372	rs3932048	G	C	136258924	0.2913	4.24326e-07	0.0088396	0.0017477	0.684762	STAG1	0	intronic	1.265	7	4
3	11	rs6795372	rs6769934	A	G	136269396	0.3012	2.65705e-07	0.0089785	0.0017446	0.718612	STAG1	0	intronic	0.242	6	5
3	11	rs6795372	rs200132855	T	TGAGAGA	136270040	0.3022	NA	NA	NA	0.721897	STAG1	0	intronic	NA	NA	4
3	11	rs6795372	rs7621017	C	T	136272229	0.3022	2.46774e-07	0.0090154	0.0017471	0.721897	STAG1	0	intronic	0.017	6	5
3	11	rs6795372	rs7612160	A	C	136272805	0.3012	2.88337e-07	0.0089645	0.0017471	0.718612	STAG1	0	intronic	1.075	7	4
3	11	rs1278493	rs7427564	A	G	136274435	0.4344	1.12357e-07	-0.0092657	0.0017464	0.823832	STAG1	0	intronic	2.429	7	4
3	11	rs1278493	rs4630889	C	T	136278251	0.4384	8.6876e-08	-0.0093486	0.0017466	0.807255	STAG1	0	intronic	0.701	5	5
3	11	rs6795372	rs7644471	C	T	136284561	0.3022	2.85693e-07	0.0089571	0.0017451	0.714364	STAG1	0	intronic	1.134	7	4
3	11	rs1278493	rs7432375	A	G	136288405	0.4354	8.58025e-08	-0.0093522	0.0017466	0.826851	STAG1	0	intronic	3.79	6	5
3	11	rs1278493	rs10935185	G	C	136290529	0.4354	9.68724e-08	-0.009313	0.0017464	0.826851	STAG1	0	intronic	1.674	7	4
3	11	rs6795372	rs66810260	T	C	136293057	0.3022	2.21208e-07	0.0090495	0.0017468	0.721897	STAG1	0	intronic	1.002	7	4
3	11	rs6795372	rs9834631	T	A	136296599	0.3022	2.48771e-07	0.0090011	0.0017448	0.714364	STAG1	0	intronic	1.833	5	2
3	11	rs1278493	rs12163529	A	G	136298879	0.4354	9.49074e-08	-0.0093203	0.0017466	0.826851	STAG1	0	intronic	0.342	7	5
3	11	rs6795372	rs6806795	T	C	136306139	0.3012	2.97783e-07	0.008943	0.001745	0.718612	STAG1	0	intronic	0.067	7	4
3	11	rs6795372	rs7627292	C	T	136309092	0.3022	2.63998e-07	0.0089834	0.0017452	0.714364	STAG1	0	intronic	3.19	7	5
3	11	rs1278493	rs940174	C	T	136309710	0.4354	1.11789e-07	-0.0092676	0.0017464	0.819978	STAG1	0	intronic	0.222	NA	4
3	11	rs1278493	rs4678436	T	G	136317402	0.4135	1.55776e-07	-0.0091615	0.0017465	0.753442	STAG1	0	intronic	0.327	6	5
3	11	rs1278493	rs73228043	T	C	136319949	0.4135	1.65234e-07	-0.0091424	0.0017464	0.753442	STAG1	0	intronic	0.033	7	4
3	11	rs6795372	rs6788346	A	G	136319965	0.2803	8.26038e-08	0.0093717	0.001748	0.800881	STAG1	0	intronic	2.299	7	4
3	11	rs6795372	rs55993001	C	T	136326944	0.3022	2.49632e-07	0.0090014	0.0017451	0.721897	STAG1	0	intronic	1.676	6	4
3	11	rs6795372	rs6789541	A	G	136330721	0.3012	2.72898e-07	0.0089704	0.0017447	0.718612	STAG1	0	intronic	0.397	7	4
3	11	rs6795372	rs9832572	C	T	136334228	0.3022	2.67055e-07	0.0089895	0.0017471	0.721897	STAG1	0	intronic	0.562	7	5
3	11	rs6795372	rs6782151	G	A	136335795	0.3022	2.74221e-07	0.0089799	0.0017469	0.721897	STAG1	0	intronic	0.104	7	4
3	11	rs1278493	rs34438032	A	G	136337029	0.4145	2.21055e-07	-0.0090482	0.0017465	0.748759	STAG1	0	intronic	0.096	5	4
3	11	rs1278493	rs63042761	ATAT	A	136337624	0.4135	NA	NA	NA	0.753442	STAG1	0	intronic	10.5	NA	4
3	11	rs6795372	rs142287204	T	TA	136339074	0.2803	NA	NA	NA	0.800881	STAG1	0	intronic	0.634	NA	4
3	11	rs6795372	rs7629905	C	T	136339689	0.2793	9.26616e-08	0.0093231	0.0017457	0.797612	STAG1	0	intronic	1.093	6	4
3	11	rs6795372	rs9828068	C	G	136342702	0.2793	8.31572e-08	0.0093582	0.0017458	0.797612	STAG1	0	intronic	0.568	6	5
3	11	rs1278493	rs10935186	C	T	136346206	0.4344	9.47109e-08	-0.0093204	0.0017465	0.823832	STAG1	0	intronic	1.219	7	4
3	11	rs6795372	rs9820513	A	G	136346292	0.2793	8.02602e-08	0.0093686	0.0017457	0.797612	STAG1	0	intronic	2.288	5	4
3	11	rs1278493	rs11919030	A	G	136348599	0.4135	1.51985e-07	-0.0091694	0.0017465	0.753442	STAG1	0	intronic	1.263	6	4
3	11	rs6795372	rs13433980	A	C	136350801	0.2803	6.51478e-08	0.0094476	0.0017482	0.800881	STAG1	0	intronic	8.521	1f	5
3	11	rs1278493	rs55970317	G	T	136353193	0.4344	8.50354e-08	-0.0093541	0.0017464	0.823832	STAG1	0	intronic	NA	7	5
3	11	rs6795372	rs9845950	T	C	136356598	0.2803	6.86278e-08	0.0094313	0.0017482	0.800881	STAG1	0	intronic	1.687	5	5
3	11	rs1278493	rs1017882	C	T	136357705	0.4135	1.90941e-07	-0.0090959	0.0017465	0.753442	STAG1	0	intronic	0.351	7	5
3	11	rs6795372	rs7644346	T	C	136358487	0.2803	7.44046e-08	0.0094059	0.0017482	0.800881	STAG1	0	intronic	1.948	5	5
3	11	rs6795372	rs28682370	C	T	136363064	0.2803	8.59607e-08	0.0093603	0.0017482	0.800881	STAG1	0	intronic	1.117	7	5
3	11	rs6795372	rs7621970	G	A	136364342	0.3012	3.27341e-07	0.0089119	0.001745	0.718612	STAG1	0	intronic	7.241	7	2
3	11	rs6795372	rs59931907	C	T	136365097	0.3012	2.72145e-07	0.0089833	0.0017471	0.718612	STAG1	0	intronic	2.675	5	2
3	11	rs6795372	rs1484250	G	C	136369537	0.2803	7.50412e-08	0.0094023	0.001748	0.800881	STAG1	0	intronic	1.504	5	5
3	11	rs1278493	rs4521165	C	T	136369710	0.4135	1.94491e-07	0.0090904	0.0017466	0.753442	STAG1	0	intronic	1.019	6	5
3	11	rs1278493	rs11353921	T	TA	136369763	0.4115	NA	NA	NA	0.737662	STAG1	0	intronic	NA	NA	5
3	11	rs1278493	rs7618518	T	C	136370092	0.4135	1.92531e-07	0.0090937	0.0017466	0.753442	STAG1	0	intronic	0.486	5	5
3	11	rs6795372	rs6772759	C	T	136371487	0.2793	8.71164e-08	0.009343	0.0017457	0.797612	STAG1	0	intronic	1.789	5	5
3	11	rs1278493	rs6808312	T	C	136371504	0.4344	1.23937e-07	0.0092356	0.0017466	0.823832	STAG1	0	intronic	1.251	5	5
3	11	rs1278493	rs6439649	T	G	136371691	0.4334	1.1722e-07	0.0092538	0.0017467	0.820195	STAG1	0	intronic	0.28	6	5
3	11	rs6795372	rs9869361	T	A	136373016	0.2803	6.67882e-08	0.0094275	0.0017459	0.800881	STAG1	0	intronic	2.526	5	5
3	11	rs1278493	rs6791142	C	T	136377377	0.4135	1.90458e-07	0.0090968	0.0017465	0.753442	STAG1	0	intronic	0.561	6	5
3	11	rs6795372	rs6763239	G	A	136379751	0.2793	8.46642e-08	0.0093532	0.001746	0.797612	STAG1	0	intronic	0.649	5	5
3	11	rs1278493	rs4038587	C	A	136381368	0.4135	1.85524e-07	0.0091053	0.0017465	0.753442	STAG1	0	intronic	0.942	7	4
3	11	rs6795372	rs9876771	A	G	136384912	0.3012	NA	NA	NA	0.718612	STAG1	0	intronic	1.393	6	5
3	11	rs6795372	rs9877786	G	A	136385519	0.3022	2.61517e-07	0.0089863	0.0017451	0.721897	STAG1	0	intronic	0.635	6	5
3	11	rs6795372	rs9818372	T	A	136388453	0.2783	1.16627e-07	0.0092505	0.0017458	0.794365	STAG1	0	intronic	1.626	7	4
3	11	rs6795372	rs6800969	G	C	136389244	0.2793	8.48399e-08	0.009352	0.0017459	0.797612	STAG1	0	intronic	1.398	5	4
3	11	rs6795372	rs6765239	C	T	136389317	0.2783	9.7051e-08	0.0093091	0.0017458	0.794365	STAG1	0	intronic	0.542	6	4
3	11	rs6795372	rs9869957	A	G	136395947	0.2783	7.44389e-08	0.0093933	0.0017459	0.794365	STAG1	0	intronic	0.896	5	5
3	11	rs1278493	rs7634476	G	A	136398387	0.4344	8.85931e-08	0.0093409	0.0017463	0.823832	STAG1	0	intronic	0.719	7	5
3	11	rs1278493	rs143768809	T	TAAA	136398570	0.4483	NA	NA	NA	0.766021	STAG1	0	intronic	3.37	NA	5
3	11	rs1278493	rs7618871	T	G	136400420	0.4344	8.33297e-08	0.0093605	0.0017464	0.823832	STAG1	0	intronic	NA	6	5
3	11	rs6795372	rs6789152	A	G	136401351	0.3012	2.2182e-07	0.00904	0.0017451	0.718612	STAG1	0	intronic	0.68	6	5
3	11	rs1278493	rs35597261	A	AT	136402110	0.4205	NA	NA	NA	0.711975	STAG1	0	intronic	NA	NA	5
3	11	rs1278493	rs7637129	T	C	136402293	0.4135	1.7559e-07	0.0091228	0.0017465	0.753442	STAG1	0	intronic	0.017	7	5
3	11	rs6795372	rs4402873	T	C	136404411	0.3012	3.45303e-07	0.0089064	0.0017474	0.718612	STAG1	0	intronic	9.757	7	5
3	11	rs1278493	rs4408829	T	C	136404683	0.4135	1.75752e-07	0.0091216	0.0017463	0.753442	STAG1	0	intronic	0.708	5	5
3	11	rs1278493	rs34841007	GAA	G	136404766	0.4135	NA	NA	NA	0.753442	STAG1	0	intronic	0.53	NA	5
3	11	rs6795372	rs7623824	G	A	136404852	0.3012	2.46037e-07	0.0090065	0.0017452	0.718612	STAG1	0	intronic	1.124	3a	5
3	11	rs6795372	rs56047785	C	G	136405448	0.3012	2.48199e-07	0.009003	0.001745	0.718612	STAG1	0	intronic	0.739	3a	5
3	11	rs6795372	rs4336059	G	A	136408414	0.3002	2.77971e-07	0.0089657	0.001745	0.715351	STAG1	0	intronic	0.301	6	5
3	11	rs6795372	rs7626418	G	A	136411243	0.2793	7.20775e-08	0.0094156	0.0017481	0.797612	STAG1	0	intronic	0.472	7	5
3	11	rs1278493	rs35774127	AT	A	136414151	0.4135	NA	NA	NA	0.753442	STAG1	0	intronic	0.436	NA	5
3	11	rs1278493	rs9836231	T	C	136414321	0.4135	1.77419e-07	0.0091195	0.0017465	0.753442	STAG1	0	intronic	10.73	5	5
3	11	rs6795372	rs35030125	GA	G	136415143	0.2803	NA	NA	NA	0.792753	STAG1	0	intronic	0.198	NA	5
3	11	rs6795372	rs60713535	CAACA	C	136417332	0.2783	NA	NA	NA	0.794365	STAG1	0	intronic	NA	NA	5
3	11	rs1278493	rs10575862	T	TGTG	136421012	0.4344	NA	NA	NA	0.823832	STAG1	0	intronic	10.14	NA	5
3	11	rs1278493	rs574377035	T	C	136421012	0.000994	NA	NA	NA	0.823832	NA	NA	NA	8.885	NA	5
3	11	rs1278493	rs6764567	C	A	136425514	0.4135	2.00771e-07	0.0090797	0.0017465	0.753442	STAG1	0	intronic	0.401	6	5
3	11	rs1278493	rs4038578	T	A	136426822	0.4225	1.85439e-07	0.0091037	0.0017462	0.718996	STAG1	0	intronic	0.779	6	5
3	11	rs6795372	rs11285523	GA	G	136430406	0.3111	NA	NA	NA	0.660114	STAG1	0	intronic	NA	NA	4
3	11	rs1278493	rs9825700	G	A	136435162	0.4115	3.41193e-07	0.008904	0.0017461	0.741372	STAG1	0	intronic	0.029	7	5
3	11	rs6795372	rs9813590	C	T	136436323	0.327	2.20141e-08	0.009761	0.0017444	1	STAG1	0	intronic	0.15	6	5
3	11	rs6795372	rs9813596	C	T	136436334	0.327	5.34564e-09	0.010194	0.0017467	1	STAG1	0	intronic	0.968	6	5
3	11	rs6795372	rs61790808	A	G	136443008	0.3241	NA	NA	NA	0.987041	STAG1	0	intronic	3.501	5	5
3	11	rs1278493	rs9830653	T	C	136443219	0.4135	NA	NA	NA	0.753442	STAG1	0	intronic	5.008	7	5
3	11	rs1278493	rs7616204	T	C	136444589	0.4135	1.62368e-07	0.0091484	0.0017465	0.753442	STAG1	0	intronic	1.776	4	5
3	11	rs6795372	rs6771713	T	C	136450593	0.2793	6.63743e-08	0.009441	0.001748	0.797612	STAG1	0	intronic	7.575	1f	2
3	11	rs6795372	rs9881078	G	A	136456191	0.2793	5.33703e-08	0.0095088	0.001748	0.797612	STAG1	0	intronic	1.155	7	2
3	11	rs6795372	rs6799699	T	C	136458866	0.2783	6.64661e-08	0.0094401	0.001748	0.794365	STAG1	0	intronic	2.483	7	5
3	11	rs6795372	rs28489907	G	A	136461544	0.326	4.44017e-09	0.01023	0.0017436	0.995665	STAG1	0	intronic	1.749	6	5
3	11	rs1278493	rs7648531	A	T	136462223	0.4205	NA	NA	NA	0.744306	STAG1	0	intronic	0.191	5	5
3	11	rs6795372	rs12107125	C	T	136464612	0.327	3.93822e-09	0.010274	0.0017452	1	STAG1	0	intronic	NA	7	2
3	11	rs6795372	rs10155017	A	G	136466019	0.2972	5.52841e-08	0.0094806	0.0017448	0.878791	STAG1	0	intronic	2.052	5	2
3	11	rs6795372	rs10155016	C	G	136466108	0.2972	NA	NA	NA	0.878791	STAG1	0	intronic	0.646	4	2
3	11	rs1278493	rs6439655	G	A	136466599	0.4423	3.40722e-06	0.0081274	0.0017498	0.66153	STAG1	0	intronic	4.464	6	5
3	11	rs1278493	rs62824161	T	TCGGCCA	136467441	0.4423	NA	NA	NA	0.66153	STAG1	0	intronic	5.733	NA	5
3	11	rs6795372	rs34992220	C	T	136468637	0.327	4.12572e-09	0.010251	0.0017435	1	STAG1	0	intronic	2.671	5	1
3	11	rs1278493	rs35874192	C	G	136470004	0.4135	1.9593e-07	0.0090876	0.0017465	0.753442	STAG1	0	intronic	3.136	3a	1
3	11	rs6795372	rs373857018	CG	C	136470650	0.3161	NA	NA	NA	0.953647	STAG1	0	intronic	NA	NA	1
3	11	rs1278493	rs900818	T	C	136471815	0.4135	1.63305e-07	0.0091459	0.0017464	0.753442	ENSG00000261758	0	ncRNA_exonic	9.16	NA	1
3	11	rs1278493	rs1681817	T	C	136473728	0.4135	1.62855e-07	0.0091469	0.0017464	0.753442	ENSG00000261758	0	ncRNA_exonic	9.177	NA	5
3	11	rs6795372	rs6789329	C	T	136476862	0.3141	2.1508e-08	0.0097788	0.0017463	0.945404	ENSG00000261758	2240	intergenic	7.229	6	1
3	11	rs6795372	rs6795372	G	T	136483890	0.327	3.78355e-09	0.010291	0.0017462	1	ENSG00000261758	9268	intergenic	1.656	7	9
3	11	rs6795372	rs9853960	A	G	136487989	0.3131	2.65033e-08	0.0097034	0.0017442	0.941411	ENSG00000261758	13367	intergenic	2.41	6	15
3	11	rs1278493	rs6802702	A	G	136489563	0.4125	8.31381e-08	0.0093609	0.0017463	0.750958	ENSG00000261758	14941	intergenic	1.985	6	5
3	11	rs1278493	rs1280624	C	T	136496690	0.4125	5.08276e-08	0.0095151	0.0017464	0.750958	ENSG00000261758	22068	intergenic	3.281	NA	5
3	11	rs6795372	rs10513014	A	G	136499728	0.3141	1.88365e-08	0.0098171	0.001746	0.945404	ENSG00000261758	25106	intergenic	3.481	NA	5
3	11	rs1278493	rs1729951	G	T	136500733	0.4125	5.21555e-08	0.009507	0.0017463	0.750958	ENSG00000261758	26111	intergenic	0.469	NA	5
3	11	rs6795372	rs1872240	T	C	136503896	0.2763	1.03848e-07	0.0092204	0.0017332	0.786839	ENSG00000242968	23497	intergenic	0.137	NA	5
3	11	rs1278493	rs1280622	A	C	136508008	0.4324	8.21675e-07	0.0086368	0.0017518	0.673368	ENSG00000242968	19385	intergenic	3.139	NA	5
3	11	rs1278493	rs9870377	G	A	136597120	0.495	7.42335e-06	-0.0078045	0.0017416	0.631717	NCK1	0	intronic	2.429	7	4
4	12	rs7696796	rs7668986	T	C	183161778	0.3042	4.31618e-08	0.0096136	0.0017551	0.770911	TENM3	0	intronic	6.444	3a	1
4	12	rs7696796	rs7669521	T	G	183161830	0.3052	5.19637e-08	0.0095559	0.0017551	0.767315	TENM3	0	intronic	0.261	2b	2
4	12	rs7696796	rs7670273	C	G	183162207	0.3052	2.21973e-08	0.0098296	0.0017571	0.757264	TENM3	0	intronic	8.759	4	5
4	12	rs7696796	rs7694663	C	T	183162284	0.3072	2.41936e-08	0.0098113	0.0017586	0.770226	TENM3	0	intronic	3.74	3a	5
4	12	rs7696796	rs28376786	G	A	183162559	0.3072	2.57336e-08	0.0097922	0.0017585	0.770226	TENM3	0	intronic	3.914	7	5
4	12	rs7696796	rs28632174	T	C	183162939	0.3072	1.89278e-08	0.009887	0.0017587	0.770226	TENM3	0	intronic	2.22	7	5
4	12	rs7696796	rs17236871	G	A	183162999	0.3072	2.13501e-08	0.0098496	0.0017586	0.770226	TENM3	0	intronic	0.392	7	5
4	12	rs7696796	rs6833423	G	A	183163126	0.3072	2.2558e-08	0.009833	0.0017586	0.770226	TENM3	0	intronic	2.779	7	5
4	12	rs7696796	rs63228760	C	T	183163175	0.2932	NA	NA	NA	0.72657	TENM3	0	intronic	0.058	6	5
4	12	rs7696796	rs6839046	A	G	183163520	0.3062	NA	NA	NA	0.773789	TENM3	0	intronic	1.478	7	5
4	12	rs7696796	rs6840036	T	C	183163929	0.2833	6.48187e-09	0.010254	0.0017667	0.858113	TENM3	0	intronic	NA	5	5
4	12	rs7696796	rs7696796	A	G	183166469	0.2535	3.61826e-09	0.010422	0.0017661	1	TENM3	0	intronic	3.289	5	1
4	12	rs17309350	rs13124389	A	G	183166539	0.2207	4.02068e-08	0.0094227	0.0017163	0.705356	TENM3	0	intronic	4.629	5	1
4	12	rs7696796	rs7656126	T	G	183166980	0.2992	1.97515e-08	0.0098825	0.0017602	0.794707	TENM3	0	intronic	2.279	5	1
4	12	rs7696796	rs6552548	C	A	183167536	0.328	5.50301e-08	0.0095297	0.0017536	0.695096	TENM3	0	intronic	3.067	3a	1
4	12	rs17309350	rs9312291	T	G	183169213	0.2227	3.06761e-08	0.0095229	0.0017196	0.714512	TENM3	0	intronic	14.14	5	5
4	12	rs17309350	rs6851027	G	A	183170621	0.2326	1.02353e-08	0.0098407	0.0017183	0.763414	TENM3	0	intronic	3.107	5	5
4	12	rs17309350	rs11724819	T	C	183172201	0.2475	3.65595e-08	0.0094663	0.001719	0.746463	TENM3	0	intronic	4.697	5	2
4	12	rs17309350	rs13137015	T	A	183173819	0.3002	6.87227e-06	0.0077436	0.0017217	0.716292	TENM3	0	intronic	16.05	6	5
4	12	rs17309350	rs35564322	C	CTTCA	183173950	0.2624	NA	NA	NA	0.894502	TENM3	0	intronic	15.11	NA	5
4	12	rs17309350	rs2726824	T	C	183174982	0.3201	1.99618e-06	0.008262	0.0017379	0.624431	TENM3	0	intronic	9.638	3a	5
4	12	rs17309350	rs17309350	G	A	183175899	0.2505	1.01859e-08	0.0098429	0.0017184	1	TENM3	0	intronic	5.023	7	2
4	12	rs17309350	rs17072936	G	T	183177223	0.2962	4.13619e-06	0.007949	0.0017263	0.728966	TENM3	0	intronic	4.413	5	5
4	12	rs17309350	rs11723519	C	A	183178094	0.2962	3.38688e-06	0.0080163	0.0017254	0.728966	TENM3	0	intronic	10.4	7	5
4	12	rs17309350	rs11736246	C	T	183178219	0.2972	3.29534e-06	0.0080298	0.0017262	0.725409	TENM3	0	intronic	3.689	7	2
4	12	rs17309350	rs13115826	G	A	183178440	0.2485	3.49462e-08	0.0094835	0.0017196	0.938846	TENM3	0	intronic	6.808	4	2
4	12	rs17309350	rs13116377	T	G	183178463	0.2465	2.93157e-08	0.009529	0.0017183	0.949103	TENM3	0	intronic	1.886	3a	2
4	12	rs17309350	rs35865668	C	T	183179515	0.2485	3.68468e-08	0.0094651	0.0017192	0.938846	TENM3	0	intronic	7.303	7	2
4	12	rs17309350	rs550328701	C	CA	183179683	0.2485	NA	NA	NA	0.908198	TENM3	0	intronic	NA	NA	1
4	12	rs17309350	rs34935286	A	C	183179741	0.3171	4.60257e-06	0.0079189	0.0017282	0.66074	TENM3	0	intronic	7.739	2b	1
4	12	rs17309350	rs35828476	C	T	183180526	0.2475	4.26383e-08	0.0094177	0.0017187	0.943957	TENM3	0	intronic	1.79	7	4
4	12	rs17309350	rs535703415	CT	C	183183873	0.2455	NA	NA	NA	0.894108	TENM3	0	intronic	NA	NA	5
4	12	rs17309350	rs548847658	T	C	183183878	0.2455	NA	NA	NA	0.894108	TENM3	0	intronic	NA	NA	5
4	12	rs17309350	rs13120360	G	A	183183898	0.2316	NA	NA	NA	0.876603	TENM3	0	intronic	0.901	7	5
4	12	rs17309350	rs13120052	T	C	183183955	0.2694	4.72063e-07	0.0086649	0.0017201	0.674126	TENM3	0	intronic	1.68	6	5
5	13	rs3814424	rs7721099	C	T	87936379	0.1431	1.99205e-08	0.0099568	0.0017739	0.784588	LINC00461	0	ncRNA_intronic	1.802	6	9
5	13	rs3814424	rs7703782	A	T	87938557	0.1431	4.42181e-09	0.010443	0.0017797	0.784588	LINC00461	0	ncRNA_intronic	6.056	7	5
5	13	rs35267052	rs10514301	T	C	87939654	0.1262	2.50553e-08	0.0099521	0.0017858	0.823751	LINC00461	0	ncRNA_intronic	0.917	5	5
5	13	rs3814424	rs13162708	T	C	87943345	0.1431	4.36014e-09	0.010478	0.001785	0.784588	LINC00461	0	ncRNA_intronic	2.575	6	5
5	13	rs3814424	rs13163173	A	C	87943620	0.171	2.90737e-09	0.010615	0.0017879	0.992531	LINC00461	0	ncRNA_intronic	3.13	7	5
5	13	rs3814424	rs13163336	A	C	87943710	0.171	2.90001e-09	0.010616	0.0017879	0.992531	LINC00461	0	ncRNA_intronic	1.979	7	5
5	13	rs3814424	rs13173305	G	A	87945377	0.1431	3.69488e-09	0.010536	0.0017865	0.784588	LINC00461	0	ncRNA_intronic	1.056	6	5
5	13	rs3814424	rs13166120	A	G	87948883	0.172	2.41324e-09	0.010671	0.0017882	1	LINC00461	0	ncRNA_intronic	3.734	7	5
5	13	rs35267052	rs35267052	G	T	87949118	0.1083	2.34261e-08	0.0096885	0.0017348	1	LINC00461	0	ncRNA_intronic	3.97	6	5
5	13	rs3814424	rs1422191	A	G	87949158	0.172	2.14092e-09	0.010709	0.0017888	1	LINC00461	0	ncRNA_intronic	5.179	7	5
5	13	rs3814424	rs16903275	A	C	87950543	0.172	2.11009e-09	0.01068	0.0017832	1	LINC00461	0	ncRNA_intronic	10.01	5	5
5	13	rs3814424	rs34553044	AT	A	87951955	0.172	NA	NA	NA	1	LINC00461	0	ncRNA_intronic	NA	NA	1
5	13	rs3814424	rs34822279	AT	A	87955086	0.1441	NA	NA	NA	0.790981	LINC00461	0	ncRNA_intronic	4.547	NA	1
5	13	rs3814424	rs1422192	A	G	87959023	0.172	1.97834e-09	0.010708	0.0017847	1	LINC00461	0	ncRNA_intronic	0.008	5	1
5	13	rs3814424	rs13174131	G	T	87959538	0.1441	4.76541e-09	0.010447	0.0017842	0.790981	LINC00461	0	ncRNA_intronic	9.84	5	1
5	13	rs3814424	rs2304608	A	C	87962298	0.172	3.23073e-09	0.010535	0.0017796	1	LINC00461	0	ncRNA_exonic	0.017	NA	1
5	13	rs3814424	rs1501673	A	G	87963600	0.1441	4.28253e-09	0.010448	0.0017789	0.790981	LINC00461	0	ncRNA_intronic	12.9	NA	1
5	13	rs3814424	rs1501672	G	A	87963761	0.1441	4.89892e-09	0.010408	0.0017789	0.790981	LINC00461	0	ncRNA_intronic	14.72	4	1
5	13	rs3814424	rs6893807	G	A	87965021	0.172	2.41157e-09	0.010623	0.0017801	1	LINC00461	0	ncRNA_intronic	8.254	5	1
5	13	rs3814424	rs35991856	A	C	87968347	0.1441	3.79402e-09	0.010487	0.0017796	0.790981	LINC00461	0	ncRNA_intronic	10.77	4	1
5	13	rs6882046	rs6882046	G	A	87968864	0.2873	2.63027e-09	0.010492	0.0017623	1	LINC00461	0	ncRNA_exonic	14.96	4	1
5	13	rs3814424	rs3814424	T	C	87968953	0.172	1.92841e-09	0.010685	0.0017796	1	LINC00461	0	ncRNA_exonic	8.963	4	1
5	13	rs3814424	rs201632662	CGG	C	87969925	0.1491	NA	NA	NA	0.755591	LINC00461	0	ncRNA_intronic	19.02	NA	1
5	13	rs3814424	rs1846974	G	A	87969927	0.1441	NA	NA	NA	0.790981	LINC00461	0	ncRNA_intronic	17.82	NA	1
5	13	rs3814424	rs546577534	T	A	87969929	0.1491	NA	NA	NA	0.755591	LINC00461	0	ncRNA_intronic	21.3	NA	1
5	13	rs3814424	rs568303215	T	C	87969937	0.1491	NA	NA	NA	0.755591	LINC00461	0	ncRNA_intronic	17.81	NA	1
5	13	rs3814424	rs112862634	C	G	87970352	0.1441	3.64083e-09	0.010492	0.0017783	0.790981	LINC00461	0	ncRNA_intronic	7.884	2b	1
5	13	rs3814424	rs16903285	C	T	87978252	0.1441	5.79963e-09	0.01035	0.0017775	0.790981	ENSG00000245864:LINC00461	0	ncRNA_intronic:ncRNA_intronic	4.576	5	1
5	13	rs3814424	rs7733438	G	T	87986284	0.159	1.12435e-07	0.0093821	0.0017684	0.727415	ENSG00000245864:LINC00461	0	ncRNA_intronic:ncRNA_intronic	5.584	4	1
5	13	rs3814424	rs34483452	A	C	87986314	0.1571	9.21722e-08	0.0094126	0.0017621	0.714538	LINC00461:ENSG00000245864	0	ncRNA_intronic:ncRNA_intronic	8.829	4	1
5	13	rs3814424	rs2304607	G	A	87988733	0.159	7.30634e-08	0.0095221	0.0017687	0.727415	ENSG00000245864:ENSG00000250377	0	ncRNA_intronic:ncRNA_intronic	4.403	NA	1
5	13	rs3814424	rs1477290	C	T	87988934	0.159	7.52835e-08	0.0095128	0.0017688	0.727415	ENSG00000245864:ENSG00000250377	0	ncRNA_intronic:ncRNA_intronic	3.574	2b	1
5	14	rs10045508	rs62362279	G	A	107718510	0.2147	1.18631e-08	0.0098322	0.0017244	0.927689	FBXL17	0	upstream	6.331	4	1
5	14	rs10045508	rs11240962	A	C	107721366	0.2137	7.34007e-09	0.0099822	0.0017261	0.94359	FBXL17	3567	intergenic	2.12	7	5
5	14	rs10045508	rs10045508	G	T	107722149	0.2247	4.53733e-09	0.010508	0.0017921	1	FBXL17	4350	intergenic	2.448	4	5
5	14	rs10045508	rs569293417	CAAAAAAAAA	C	107723387	0.2137	NA	NA	NA	0.891945	FBXL17	5588	intergenic	1.506	NA	5
5	14	rs10045508	rs10035966	G	T	107724017	0.2127	9.73195e-09	0.0098957	0.0017253	0.938532	FBXL17	6218	intergenic	5.157	6	5
5	14	rs10045508	rs11949077	C	T	107724515	0.2127	9.60506e-09	0.0098919	0.001724	0.938532	FBXL17	6716	intergenic	1.48	6	5
5	14	rs10045508	rs11949079	C	T	107724517	0.2127	1.4952e-08	0.0097616	0.001724	0.938532	FBXL17	6718	intergenic	0.403	6	5
5	14	rs13163891	rs35811650	AT	A	107724600	0.4245	NA	NA	NA	0.766127	FBXL17	6801	intergenic	NA	NA	5
5	14	rs10045508	rs13361152	T	C	107724706	0.2127	9.39074e-09	0.0098934	0.0017231	0.938532	FBXL17	6907	intergenic	1.872	7	5
5	14	rs13163891	rs10074085	C	T	107725755	0.4026	9.00119e-09	-0.010079	0.0017533	0.865108	FBXL17	7956	intergenic	1.061	7	5
5	14	rs13163891	rs7725008	A	G	107725919	0.3917	1.31735e-08	-0.0098591	0.0017345	0.838563	FBXL17	8120	intergenic	2.231	7	5
5	14	rs10045508	rs1510967	A	T	107728322	0.2137	8.92689e-09	0.0099213	0.0017254	0.93309	FBXL17	10523	intergenic	4.594	6	5
5	14	rs13163891	rs148447849	C	CTTTCA	107730528	0.3678	NA	NA	NA	0.995742	FBXL17	12729	intergenic	2.002	NA	5
5	14	rs10045508	rs10078397	A	G	107731010	0.2247	5.52841e-09	0.010446	0.0017917	1	FBXL17	13211	intergenic	1.14	5	5
5	14	rs13163891	rs4634342	T	G	107731684	0.3569	6.32703e-09	-0.010053	0.0017309	0.950116	FBXL17	13885	intergenic	0.696	7	14
5	14	rs13163891	rs10711265	C	CT	107731945	0.3688	NA	NA	NA	0.991503	FBXL17	14146	intergenic	NA	NA	14
5	14	rs10045508	rs1122826	A	G	107732317	0.2127	8.5487e-09	0.0099336	0.0017254	0.938532	FBXL17	14518	intergenic	4.262	NA	14
5	14	rs13163891	rs374923288	C	CTATT	107732725	0.3698	NA	NA	NA	0.682171	FBXL17	14926	intergenic	4.889	NA	14
5	14	rs10045508	rs62362281	G	A	107732868	0.2137	8.14704e-09	0.0099476	0.0017253	0.93309	FBXL17	15069	intergenic	3.741	7	9
5	14	rs10045508	rs17454114	A	G	107733615	0.2117	8.33873e-09	0.0099044	0.001719	0.933515	FBXL17	15816	intergenic	0.249	7	9
5	14	rs10045508	rs28572757	T	C	107734505	0.2107	1.19015e-08	0.0097962	0.0017182	0.928562	FBXL17	16706	intergenic	0.104	7	7
5	14	rs10045508	rs4413518	A	G	107738001	0.2247	8.26038e-09	0.010325	0.0017915	1	FBXL17	20202	intergenic	0.126	7	5
5	14	rs13163891	rs13163891	A	C	107739975	0.3668	4.7076e-09	-0.010283	0.0017556	1	FBXL17	22176	intergenic	8.645	6	5
5	14	rs13163891	rs10455007	C	A	107742569	0.3638	5.79295e-09	-0.010221	0.0017554	0.987298	FBXL17	24770	intergenic	1.748	6	5
5	14	rs10045508	rs10463587	G	C	107744061	0.2217	9.39074e-09	0.009968	0.0017361	0.973854	FBXL17	26262	intergenic	6.017	7	5
5	14	rs13163891	rs4957554	T	C	107745376	0.3648	1.01205e-08	-0.0099565	0.001738	0.991503	FBXL17	27577	intergenic	6.163	6	5
5	14	rs10045508	rs11742268	T	C	107747878	0.2117	1.15292e-08	0.0098453	0.0017252	0.933515	FBXL17	30079	intergenic	1.551	7	5
5	14	rs10045508	rs7714342	G	A	107748349	0.2117	1.1215e-08	0.0098531	0.0017252	0.933515	FBXL17	30550	intergenic	1.377	6	5
5	14	rs10045508	rs7720469	A	G	107749584	0.2247	8.66762e-09	0.010307	0.001791	1	FBXL17	31785	intergenic	3.612	7	5
5	14	rs10045508	rs11948261	A	T	107753691	0.2107	6.05899e-09	0.010037	0.0017259	0.928539	FBXL17	35892	intergenic	7.711	6	5
5	14	rs10045508	rs7723502	C	T	107755295	0.2286	NA	NA	NA	0.968795	FBXL17	37496	intergenic	3.071	5	5
5	14	rs10045508	rs6895295	T	C	107757238	0.2167	6.91512e-09	0.010389	0.0017933	0.948335	FBXL17	39439	intergenic	1.345	6	7
5	14	rs10045508	rs6860587	A	G	107758123	0.2256	1.11353e-08	0.010306	0.0018041	0.984267	FBXL17	40324	intergenic	1.048	7	14
5	14	rs10045508	rs139514806	A	C	107759132	0.2117	1.66533e-08	0.0097067	0.0017199	0.912689	FBXL17	41333	intergenic	1.399	6	9
5	14	rs13163891	rs10059271	T	A	107759376	0.3588	2.04503e-08	-0.0098147	0.00175	0.949741	FBXL17	41577	intergenic	0.785	5	9
5	14	rs13163891	rs6872434	T	C	107760534	0.3588	2.15625e-08	-0.009787	0.001748	0.949741	FBXL17	42735	intergenic	13.14	6	9
5	14	rs10045508	rs10037481	A	T	107761746	0.2167	1.95884e-08	0.0099852	0.0017781	0.937836	FBXL17	43947	intergenic	4.805	7	9
5	14	rs10045508	rs7710828	C	T	107763280	0.2167	1.95209e-08	0.0099859	0.001778	0.937836	FBXL17	45481	intergenic	2.244	7	9
5	14	rs10045508	rs56849169	AT	A	107763669	0.2167	NA	NA	NA	0.937836	FBXL17	45870	intergenic	2.675	NA	9
5	14	rs10045508	rs10054662	G	C	107764073	0.2117	2.03798e-08	0.0096429	0.0017192	0.923014	FBXL17	46274	intergenic	6.909	6	7
5	14	rs10045508	rs10061049	G	A	107765693	0.2117	2.33884e-08	0.0096014	0.0017191	0.923014	FBXL17	47894	intergenic	8.085	6	14
5	14	rs10045508	rs10477896	C	T	107768011	0.2167	2.96688e-08	0.0097671	0.0017619	0.937836	FBXL17	50212	intergenic	0.706	5	7
5	14	rs10045508	rs12187433	C	T	107768782	0.2107	3.05985e-08	0.0095195	0.0017189	0.918062	FBXL17	50983	intergenic	9.7	7	7
5	14	rs10045508	rs9326727	A	G	107769631	0.1799	6.8281e-08	0.0092728	0.0017185	0.73462	FBXL17	51832	intergenic	0.224	7	14
5	14	rs10045508	rs2112303	T	A	107770325	0.1829	7.35868e-08	0.0094564	0.0017569	0.748251	FBXL17	52526	intergenic	17.81	7	14
5	14	rs10045508	rs2052465	G	T	107771383	0.2167	2.8119e-08	0.0097871	0.0017625	0.937836	FBXL17	53584	intergenic	7.67	6	9
5	14	rs10045508	rs10060602	T	C	107772201	0.1839	7.54397e-08	0.0095183	0.0017699	0.753044	FBXL17	54402	intergenic	1.494	6	9
5	14	rs10045508	rs59423465	C	T	107772671	0.2217	2.58167e-08	0.00977	0.0017547	0.963353	FBXL17	54872	intergenic	11.14	5	7
5	14	rs10045508	rs60896544	T	C	107772855	0.2217	2.38232e-08	0.0097925	0.0017544	0.963353	FBXL17	55056	intergenic	0.361	7	5
5	14	rs10045508	rs60045633	C	A	107773016	0.2256	1.96925e-08	0.010108	0.0018002	0.984267	FBXL17	55217	intergenic	0.441	5	5
5	14	rs10045508	rs6876738	C	G	107773760	0.2217	2.33292e-08	0.0097988	0.0017543	0.963353	FBXL17	55961	intergenic	0.083	6	5
5	14	rs10045508	rs6881232	A	G	107773984	0.2217	2.32541e-08	0.0097999	0.0017543	0.963353	FBXL17	56185	intergenic	7.064	7	5
5	14	rs10045508	rs7720841	G	A	107774207	0.2256	2.19634e-08	0.010074	0.0018003	0.984267	FBXL17	56408	intergenic	2.695	7	5
5	14	rs10045508	rs56297240	G	T	107776082	0.1968	NA	NA	NA	0.840299	FBXL17	58283	intergenic	1.452	6	5
5	14	rs10045508	rs55672116	T	A	107776094	0.2217	1.77542e-08	0.00991	0.0017594	0.963353	FBXL17	58295	intergenic	2.098	6	5
5	14	rs10045508	rs62362302	A	G	107777916	0.2107	2.30144e-08	0.0096052	0.0017189	0.918062	FBXL17	60117	intergenic	2.533	7	8
5	14	rs10045508	rs10062161	C	G	107778174	0.2107	2.76185e-08	0.0095544	0.0017196	0.918062	FBXL17	60375	intergenic	0.903	5	9
5	14	rs10045508	rs61468375	T	C	107779760	0.1769	7.18952e-08	0.0092554	0.0017182	0.732181	FBXL17	61961	intergenic	3.976	6	9
5	14	rs10045508	rs57657192	G	A	107780481	0.2117	2.75106e-08	0.0096212	0.0017314	0.912572	FBXL17	62682	intergenic	4.669	6	9
5	14	rs10045508	rs6891140	G	A	107781396	0.2117	2.42438e-08	0.0096593	0.0017314	0.912572	FBXL17	63597	intergenic	2.072	6	9
5	14	rs10045508	rs28752150	T	C	107786142	0.1799	7.60852e-08	0.009317	0.001733	0.724705	FBXL17	68343	intergenic	2.425	5	14
5	14	rs10045508	rs2080853	C	G	107790455	0.2107	2.92887e-08	0.0096023	0.0017314	0.907561	FBXL17	72656	intergenic	0.026	6	9
5	14	rs10045508	rs11489155	G	A	107791585	0.2127	3.09172e-08	0.0095927	0.0017327	0.907277	FBXL17	73786	intergenic	0.35	7	9
5	14	rs10045508	rs564179683	C	A	107796679	0.1809	NA	NA	NA	0.759273	FBXL17	78880	intergenic	0.949	NA	5
5	14	rs10045508	rs17388874	G	A	107796853	0.2097	4.58458e-08	0.0093985	0.0017192	0.913092	FBXL17	79054	intergenic	3.371	6	5
5	14	rs10045508	rs6865111	A	G	107799236	0.1769	9.91288e-08	0.0091572	0.0017186	0.731696	FBXL17	81437	intergenic	3.887	7	14
5	14	rs10045508	rs62362310	C	G	107802184	0.2117	4.7852e-08	0.0093885	0.0017197	0.912572	FBXL17	84385	intergenic	1.375	6	14
5	14	rs10045508	rs76074253	A	T	107802268	0.2117	4.67627e-08	0.0093956	0.0017197	0.912572	FBXL17	84469	intergenic	10.12	7	14
5	14	rs10045508	rs57606709	C	A	107802692	0.2127	4.10866e-08	0.0095003	0.0017317	0.907125	FBXL17	84893	intergenic	9.482	7	14
5	14	rs10045508	rs11950339	T	G	107810256	0.2068	4.92947e-08	0.0094209	0.0017273	0.837037	FBXL17	92457	intergenic	3.872	7	9
5	14	rs10045508	rs36118391	G	A	107814646	0.2167	1.40896e-07	0.0090799	0.0017248	0.788875	FBXL17	96847	intergenic	9.091	6	14
5	14	rs10045508	rs4340903	A	G	107814966	0.2068	6.50429e-08	0.0093344	0.0017272	0.837037	FBXL17	97167	intergenic	0.112	7	14
5	14	rs10045508	rs57370105	T	A	107817904	0.2137	1.09724e-05	0.0075745	0.0017226	0.674602	FBXL17	100105	intergenic	0.003	6	5
5	14	rs10045508	rs66794762	G	A	107848477	0.2714	0.00012785	0.0067643	0.0017659	0.612838	ENSG00000244245	80833	intergenic	1.039	7	5
7	15	rs868754	rs62435134	T	G	1895463	0.2107	NA	NA	NA	0.603041	MAD1L1	0	intronic	3.587	4	2
7	15	rs868754	rs11763813	T	C	1896690	0.2087	1.38388e-07	-0.0092083	0.0017481	0.61401	MAD1L1	0	intronic	0.29	4	2
7	15	rs868754	rs11770148	G	A	1899447	0.1958	3.78791e-07	-0.0089016	0.0017525	0.656037	MAD1L1	0	intronic	0.84	5	4
7	15	rs868754	rs57234495	A	G	1906466	0.1938	1.01344e-06	-0.0085921	0.0017574	0.64775	MAD1L1	0	intronic	1.433	5	4
7	15	rs868754	rs11973114	A	G	1913270	0.1978	1.54846e-06	-0.0087644	0.001824	0.620866	MAD1L1	0	intronic	1.114	5	4
7	15	rs868754	rs55934553	C	T	1914059	0.2097	1.79887e-06	-0.0087008	0.0018222	0.605655	MAD1L1	0	intronic	2.601	5	1
7	15	rs868754	rs4719331	C	A	1914679	0.2097	2.26934e-06	-0.0085265	0.0018034	0.605655	MAD1L1	0	intronic	0.688	4	2
7	15	rs868754	rs4719332	A	G	1914681	0.2097	2.29932e-06	-0.0085217	0.0018034	0.605655	MAD1L1	0	intronic	1.149	4	2
7	15	rs868754	rs7787341	C	G	1914997	0.2097	1.83231e-06	-0.0085887	0.0018001	0.605655	MAD1L1	0	intronic	0.216	2b	1
7	15	rs868754	rs7788921	A	C	1915282	0.2097	1.80468e-06	-0.0085979	0.0018009	0.605655	MAD1L1	0	intronic	5.801	4	2
7	15	rs868754	rs7791637	A	G	1915423	0.2038	1.37373e-06	-0.0085595	0.0017726	0.630259	MAD1L1	0	intronic	1.537	2b	1
7	15	rs868754	rs11770612	C	A	1915493	0.2097	1.85097e-06	-0.0085888	0.0018009	0.605655	MAD1L1	0	intronic	0.372	4	1
7	15	rs868754	rs60346318	G	C	1915824	0.2117	1.95975e-06	-0.0085677	0.0018008	0.600532	MAD1L1	0	intronic	NA	5	2
7	15	rs868754	rs28705934	A	T	1916116	0.2107	1.57979e-06	-0.0086445	0.0018006	0.610456	MAD1L1	0	intronic	4.463	5	4
7	15	rs868754	rs138324521	C	T	1917144	0.1928	NA	NA	NA	0.683494	MAD1L1	0	intronic	12	5	5
7	15	rs868754	rs4721140	T	A	1917635	0.2097	2.5527e-06	-0.0084748	0.0018016	0.605655	MAD1L1	0	intronic	4.094	5	5
7	15	rs868754	rs4721142	C	T	1918079	0.2048	2.07491e-06	-0.0084191	0.0017739	0.635115	MAD1L1	0	intronic	2.22	5	4
7	15	rs868754	rs34040190	A	G	1920356	0.1918	1.15558e-06	-0.0085083	0.0017495	0.688909	MAD1L1	0	intronic	1.264	5	4
7	15	rs868754	rs10278591	T	C	1921362	0.2087	4.87978e-06	-0.0082738	0.0018105	0.61023	MAD1L1	0	intronic	3.132	5	4
7	15	rs868754	rs62436669	A	G	1926636	0.1938	2.92752e-06	-0.0081797	0.0017493	0.679432	MAD1L1	0	intronic	2.415	4	3
7	15	rs868754	rs73048106	T	G	1929019	0.1918	2.14684e-06	-0.0082958	0.0017505	0.688909	MAD1L1	0	intronic	0.698	5	4
7	15	rs868754	rs12113633	A	G	1932936	0.1938	9.23209e-05	-0.0068557	0.0017534	0.679432	MAD1L1	0	intronic	2.738	5	4
7	15	rs868754	rs7791299	C	T	1935598	0.1958	9.62055e-06	-0.0079026	0.0017857	0.632437	MAD1L1	0	intronic	2.292	5	2
7	15	rs868754	rs7791899	C	T	1935988	0.1928	6.23161e-06	-0.0079013	0.0017487	0.645977	MAD1L1	0	intronic	1.499	5	4
7	15	rs868754	rs62442895	A	G	1936938	0.1938	7.47997e-06	-0.0078307	0.0017481	0.650732	MAD1L1	0	intronic	1.694	5	4
7	15	rs868754	rs10267593	A	G	1937261	0.1958	6.02698e-06	-0.0080837	0.0017862	0.632437	MAD1L1	0	intronic	2.65	5	4
7	15	rs868754	rs7807014	C	T	1939021	0.1938	6.96627e-06	-0.0078577	0.0017482	0.650732	MAD1L1	0	intronic	0.828	4	2
7	15	rs868754	rs11771828	C	T	1941003	0.1938	7.64188e-06	-0.0078235	0.0017482	0.650732	MAD1L1	0	intronic	4.495	5	4
7	15	rs868754	rs11767515	T	C	1941051	0.1928	7.00326e-06	-0.0078571	0.0017485	0.645977	MAD1L1	0	intronic	4.232	5	4
7	15	rs868754	rs28393635	C	A	1943547	0.2048	NA	NA	NA	0.609649	MAD1L1	0	intronic	NA	6	4
7	15	rs868754	rs142237080	G	A	1943774	0.1819	NA	NA	NA	0.620917	MAD1L1	0	intronic	NA	6	4
7	15	rs868754	rs11767036	G	C	1945442	0.1928	6.25893e-06	-0.0079023	0.0017493	0.655888	MAD1L1	0	intronic	0.946	6	4
7	15	rs868754	rs11767040	T	C	1945468	0.1928	6.1759e-06	-0.007907	0.0017492	0.655888	MAD1L1	0	intronic	2.408	6	4
7	15	rs868754	rs56403963	G	C	1946130	0.1938	7.02102e-06	-0.0078562	0.0017485	0.650732	MAD1L1	0	intronic	0.297	5	4
7	15	rs868754	rs62442899	T	C	1948454	0.1889	4.9238e-06	-0.0079822	0.0017474	0.684632	MAD1L1	0	intronic	2.01	2b	4
7	15	rs868754	rs10240470	T	G	1949971	0.1938	NA	NA	NA	0.669286	MAD1L1	0	intronic	0.036	5	4
7	15	rs868754	rs4332037	T	C	1950809	0.1918	6.22157e-06	-0.0079281	0.0017545	0.659647	MAD1L1	0	intronic	0.434	5	4
7	15	rs868754	rs6461009	C	T	1952139	0.1958	2.6485e-06	0.0082416	0.0017549	0.64888	MAD1L1	0	intronic	0.139	2b	2
7	15	rs868754	rs62442903	A	G	1953416	0.2237	4.47713e-06	-0.0079989	0.0017434	0.627491	MAD1L1	0	intronic	1.138	5	2
7	15	rs868754	rs4721188	A	G	1953615	0.2237	3.51399e-06	0.0081155	0.0017497	0.618071	MAD1L1	0	intronic	2.09	5	2
7	15	rs868754	rs28728306	A	C	1961814	0.1928	9.31966e-07	-0.0085875	0.0017505	0.70538	MAD1L1	0	intronic	0.795	2a	1
7	15	rs868754	rs73050128	A	C	1961882	0.1928	8.50942e-07	-0.0086134	0.0017495	0.70538	MAD1L1	0	intronic	4.28	4	1
7	15	rs868754	rs10268609	T	G	1962163	0.1928	6.28492e-07	0.0087482	0.0017558	0.70538	MAD1L1	0	intronic	1.011	2b	2
7	15	rs868754	rs1403175	T	A	1964357	0.1928	5.51442e-07	0.0087926	0.0017558	0.70538	MAD1L1	0	intronic	0.82	4	2
7	15	rs868754	rs56093134	T	C	1973970	0.2197	2.5363e-07	-0.0089854	0.001743	0.684373	MAD1L1	0	intronic	5.291	5	4
7	15	rs868754	rs113917824	G	A	1977294	0.2167	NA	NA	NA	0.687163	MAD1L1	0	intronic	0.286	5	1
7	15	rs868754	rs56259105	C	T	1978002	0.2197	6.88018e-07	-0.0088816	0.0017889	0.685928	MAD1L1	0	intronic	6.296	4	1
7	15	rs868754	rs150023350	GA	G	1979469	0.2157	NA	NA	NA	0.694937	MAD1L1	0	intronic	0.689	NA	1
7	15	rs868754	rs62442924	T	C	1989976	0.2197	6.11083e-08	-0.0094559	0.001746	0.844886	MAD1L1	0	intronic	5.394	5	4
7	15	rs868754	rs11768212	C	A	1992582	0.2396	6.09677e-08	-0.0094457	0.001744	0.757618	MAD1L1	0	intronic	1.01	5	4
7	15	rs868754	rs11773627	C	T	2002733	0.2247	7.03234e-08	-0.0094217	0.0017478	0.852554	MAD1L1	0	intronic	2.115	7	4
7	15	rs868754	rs62442944	G	T	2015047	0.2167	2.25996e-08	-0.009768	0.0017471	0.92625	MAD1L1	0	intronic	4.63	5	4
7	15	rs3996329	rs3996329	A	G	2018870	0.1899	4.04855e-08	-0.0096161	0.0017519	1	MAD1L1	0	intronic	0.73	NA	4
7	15	rs868754	rs11764780	C	G	2020904	0.2157	3.29079e-09	-0.010342	0.0017479	0.965424	MAD1L1	0	intronic	0.739	5	4
7	15	rs868754	rs55790766	T	C	2021248	0.2157	2.54449e-09	-0.010414	0.0017477	0.965424	MAD1L1	0	intronic	0.079	5	5
7	15	rs868754	rs57148375	C	G	2025001	0.2167	3.30826e-09	-0.010339	0.0017478	0.95981	MAD1L1	0	intronic	0.314	5	4
7	15	rs868754	rs34809719	T	G	2028968	0.2157	5.56929e-09	-0.010188	0.0017478	0.977129	MAD1L1	0	intronic	0.389	5	4
7	15	rs868754	rs11764590	T	C	2032803	0.2147	2.09363e-09	-0.010472	0.001748	0.982789	MAD1L1	0	intronic	2.931	5	2
7	15	rs868754	rs868754	C	G	2033780	0.2117	2.04033e-09	-0.010477	0.0017476	1	MAD1L1	0	intronic	0.466	5	4
7	15	rs868754	rs62444879	T	G	2048470	0.2117	NA	NA	NA	0.919714	MAD1L1	0	intronic	1.171	5	2
7	15	rs868754	rs56305291	G	A	2048706	0.2147	6.06317e-09	-0.010175	0.0017497	0.903762	MAD1L1	0	intronic	4.284	5	2
7	15	rs868754	rs56180486	T	C	2050747	0.2137	6.36942e-09	-0.010157	0.0017491	0.898143	MAD1L1	0	intronic	0.426	5	4
7	15	rs868754	rs11514731	G	C	2051503	0.2107	3.35738e-09	-0.010347	0.0017498	0.914081	MAD1L1	0	intronic	1.082	5	4
7	15	rs868754	rs62444881	T	C	2052318	0.2097	3.68044e-09	-0.010319	0.0017496	0.919687	MAD1L1	0	intronic	2.344	5	4
7	15	rs868754	rs3996325	C	T	2053747	0.2565	1.67764e-07	-0.0091945	0.0017573	0.696136	MAD1L1	0	intronic	3.318	NA	4
7	15	rs868754	rs142140779	CG	C	2054314	0.2078	NA	NA	NA	0.908531	MAD1L1	0	intronic	NA	NA	4
7	15	rs868754	rs55988458	A	G	2059761	0.2127	1.01648e-08	-0.010014	0.0017483	0.891912	MAD1L1	0	intronic	0.35	4	1
7	15	rs868754	rs56016347	T	C	2060126	0.2127	9.63385e-09	-0.010033	0.0017487	0.891912	MAD1L1	0	intronic	7.66	4	1
7	15	rs868754	rs11762545	T	C	2060775	0.2127	1.01181e-08	-0.010018	0.0017487	0.891912	MAD1L1	0	intronic	7.299	5	2
7	15	rs868754	rs11762636	A	C	2061111	0.2127	1.09119e-08	-0.0099955	0.0017487	0.891912	MAD1L1	0	intronic	3.412	2b	5
7	15	rs868754	rs4721321	G	A	2068470	0.2575	4.68382e-07	-0.0089788	0.0017819	0.665176	MAD1L1	0	intronic	2.118	4	5
7	15	rs868754	rs55773130	C	T	2070554	0.2127	2.80608e-08	-0.009712	0.0017489	0.891912	MAD1L1	0	intronic	1.422	5	4
7	15	rs868754	rs55952733	A	G	2070680	0.2127	2.68658e-08	-0.0097253	0.0017489	0.891912	MAD1L1	0	intronic	1.988	3a	2
7	15	rs868754	rs55993248	G	A	2071132	0.2197	9.56974e-09	-0.010023	0.0017466	0.932885	MAD1L1	0	intronic	17.65	4	4
7	15	rs868754	rs4470910	T	C	2071723	0.2127	2.14437e-08	-0.0097944	0.001749	0.891912	MAD1L1	0	intronic	0.139	2b	4
7	15	rs868754	rs28528997	G	A	2074122	0.2197	6.07575e-09	-0.010156	0.0017465	0.932885	MAD1L1	0	intronic	2.471	7	5
7	15	rs868754	rs1533827	T	C	2074290	0.2197	6.2273e-09	-0.010148	0.0017465	0.932885	MAD1L1	0	intronic	3.726	5	5
7	15	rs868754	rs11772463	A	C	2078132	0.173	NA	NA	NA	0.681913	MAD1L1	0	intronic	0.675	3a	1
7	15	rs868754	rs59096822	CCTG	C	2078374	0.2644	NA	NA	NA	0.706928	MAD1L1	0	intronic	7.905	NA	1
7	15	rs868754	rs55683212	C	G	2078855	0.2197	6.73132e-09	-0.010126	0.0017466	0.932885	MAD1L1	0	intronic	0.59	5	2
7	15	rs868754	rs56226325	T	C	2078981	0.173	3.20111e-09	-0.010396	0.0017558	0.681913	MAD1L1	0	intronic	0.492	5	2
7	15	rs868754	rs3996323	T	G	2079428	0.2644	1.42922e-07	-0.0093546	0.0017779	0.706928	MAD1L1	0	intronic	0.968	NA	4
7	15	rs868754	rs11763750	A	G	2080114	0.2197	6.89446e-09	-0.010118	0.0017464	0.932885	MAD1L1	0	intronic	1.816	5	4
7	15	rs868754	rs151034593	GGCTGGGGAAGGGGAGCAGGA	G	2081006	0.1769	NA	NA	NA	0.658875	MAD1L1	0	intronic	NA	NA	4
7	15	rs868754	rs144250944	GCACA	G	2081856	0.2644	NA	NA	NA	0.686676	MAD1L1	0	intronic	3.272	NA	4
7	15	rs868754	rs12673687	C	T	2081873	0.2644	NA	NA	NA	0.686676	MAD1L1	0	intronic	1.418	3a	4
7	15	rs868754	rs12669370	G	A	2081914	0.2634	NA	NA	NA	0.690327	MAD1L1	0	intronic	1.683	3a	4
7	15	rs868754	rs11766468	A	G	2082604	0.168	5.34441e-08	-0.0095351	0.0017529	0.669656	MAD1L1	0	intronic	3.622	4	4
7	15	rs868754	rs1533829	G	A	2082841	0.2604	7.09905e-07	-0.0088161	0.0017779	0.708666	MAD1L1	0	intronic	4.703	NA	4
7	15	rs868754	rs62444906	T	G	2083161	0.168	6.90717e-08	-0.0094547	0.0017529	0.669656	MAD1L1	0	intronic	2.396	5	4
7	15	rs868754	rs62444907	T	C	2083267	0.173	1.65463e-08	-0.0099141	0.0017563	0.671487	MAD1L1	0	intronic	3.115	5	4
7	15	rs868754	rs10241537	G	A	2083358	0.2644	1.7187e-07	-0.0093016	0.0017793	0.706928	MAD1L1	0	intronic	1.095	5	4
7	15	rs868754	rs7797112	C	T	2085165	0.2684	9.24272e-08	-0.0094883	0.0017764	0.685463	MAD1L1	0	intronic	2.631	5	4
7	15	rs868754	rs7801349	C	T	2085553	0.2684	9.85372e-08	-0.0094681	0.0017765	0.685463	MAD1L1	0	intronic	3.017	5	4
7	15	rs868754	rs10235664	C	T	2086814	0.2694	7.89587e-08	-0.0095438	0.0017774	0.681924	MAD1L1	0	intronic	1.436	5	1
7	15	rs868754	rs10276536	T	C	2086960	0.2644	2.03002e-07	-0.009244	0.0017788	0.706928	MAD1L1	0	intronic	4.668	1f	1
7	15	rs868754	rs9639202	A	G	2087315	0.171	1.01508e-08	-0.010063	0.0017568	0.672779	MAD1L1	0	intronic	0.306	5	2
7	15	rs868754	rs55770986	C	T	2087823	0.172	1.01719e-08	-0.01007	0.001758	0.677333	MAD1L1	0	intronic	3.985	5	4
7	15	rs868754	rs9969125	T	C	2088460	0.172	1.07622e-08	-0.010048	0.0017572	0.677333	MAD1L1	0	intronic	3.388	5	5
7	15	rs868754	rs55669426	C	G	2090129	0.2634	2.5293e-07	-0.0091548	0.0017757	0.701459	MAD1L1	0	intronic	0.477	5	3
7	15	rs868754	rs56263929	TG	T	2090304	0.171	NA	NA	NA	0.672779	MAD1L1	0	intronic	2.838	NA	4
7	15	rs868754	rs7787359	G	A	2090849	0.2644	2.558e-07	-0.0091514	0.0017757	0.697798	MAD1L1	0	intronic	1.915	5	4
7	15	rs868754	rs56289396	A	G	2091415	0.17	2.6212e-08	-0.0097823	0.0017578	0.657897	MAD1L1	0	intronic	0.551	5	4
7	15	rs868754	rs55893771	T	C	2096255	0.159	7.02749e-09	-0.010193	0.0017603	0.616202	MAD1L1	0	intronic	2.758	5	4
7	15	rs868754	rs6972969	G	A	2099331	0.2555	1.10815e-06	-0.0086568	0.001777	0.654699	MAD1L1	0	intronic	4.083	5	4
7	15	rs868754	rs6977161	C	T	2099361	0.2555	1.04809e-06	-0.0086764	0.001777	0.654699	MAD1L1	0	intronic	1.379	5	4
7	15	rs868754	rs60626033	G	A	2099719	0.2565	1.06194e-06	-0.008673	0.0017773	0.651017	MAD1L1	0	intronic	1.099	4	4
7	15	rs868754	rs6461115	G	A	2103668	0.2445	2.10766e-07	-0.0091874	0.0017703	0.69287	MAD1L1	0	intronic	1.065	4	4
7	15	rs868754	rs55810445	T	C	2103739	0.164	9.64051e-09	-0.010085	0.0017579	0.628811	MAD1L1	0	intronic	3.623	4	4
7	15	rs868754	rs11760737	C	T	2104055	0.164	1.00231e-08	-0.010073	0.0017578	0.628811	MAD1L1	0	intronic	0.485	5	4
7	15	rs868754	rs11773643	G	A	2104063	0.2445	2.17671e-07	-0.0091764	0.0017702	0.69287	MAD1L1	0	intronic	3.504	5	4
7	15	rs868754	rs56072378	G	A	2104364	0.2445	2.23924e-07	-0.0091671	0.0017703	0.69287	MAD1L1	0	intronic	1.218	4	4
7	15	rs868754	rs4721359	G	A	2104951	0.2555	1.01298e-06	-0.008687	0.0017768	0.654699	MAD1L1	0	intronic	0.799	5	4
7	15	rs868754	rs55860148	A	G	2105594	0.2425	2.208e-07	-0.0090552	0.0017478	0.710251	MAD1L1	0	intronic	8.375	5	2
7	15	rs868754	rs4719416	A	G	2106608	0.2227	1.83063e-07	-0.009222	0.0017681	0.811119	MAD1L1	0	intronic	1.001	5	4
7	15	rs868754	rs34571717	T	C	2106855	0.2575	NA	NA	NA	0.647358	MAD1L1	0	intronic	1.437	5	4
7	15	rs868754	rs34731055	T	C	2106928	0.2097	1.82558e-08	-0.0098354	0.0017476	0.874607	MAD1L1	0	intronic	3.506	5	4
7	15	rs868754	rs62444917	C	A	2107262	0.2445	2.00909e-07	-0.0091858	0.001767	0.70215	MAD1L1	0	intronic	2.963	5	4
7	15	rs868754	rs55789728	G	A	2107649	0.2445	2.57158e-07	-0.0091077	0.0017676	0.700253	MAD1L1	0	intronic	1.932	5	4
7	15	rs868754	rs17132130	C	G	2108036	0.2445	3.4435e-07	-0.0090125	0.001768	0.700253	MAD1L1	0	intronic	0.343	5	4
7	15	rs868754	rs62444919	T	C	2109499	0.2087	4.22669e-08	-0.0095799	0.0017478	0.869799	MAD1L1	0	intronic	1.327	5	4
7	15	rs868754	rs142449055	AC	A	2109647	0.2087	NA	NA	NA	0.869799	MAD1L1	0	intronic	1.28	NA	2
7	15	rs868754	rs11772627	C	G	2109821	0.2097	8.02602e-08	-0.0093781	0.0017475	0.875278	MAD1L1	0	intronic	0.009	4	2
7	15	rs868754	rs3800872	G	C	2110272	0.2396	5.28324e-07	-0.0087705	0.0017485	0.701945	MAD1L1	0	intronic	0.517	5	4
7	15	rs868754	rs3823624	C	T	2110346	0.2107	4.94425e-08	-0.0095335	0.0017482	0.869829	MAD1L1	0	intronic	1.322	5	4
7	15	rs868754	rs17734969	C	T	2110517	0.2396	6.06597e-07	-0.0087268	0.0017491	0.701945	MAD1L1	0	intronic	1.226	5	2
7	15	rs868754	rs11315918	AG	A	2110850	0.2097	NA	NA	NA	0.864347	MAD1L1	0	intronic	0.386	NA	4
7	16	rs7805419	rs145666097	TAA	T	12233848	0.3151	NA	NA	NA	0.613871	TMEM106B	17017	intergenic	3.257	NA	5
7	16	rs7805419	rs6460894	C	T	12247330	0.3211	3.47536e-06	0.0080662	0.0017382	0.668751	TMEM106B	3537	intergenic	0.493	7	5
7	16	rs7805419	rs3807866	A	G	12250378	0.3976	1.81051e-08	0.0098067	0.0017421	0.913687	TMEM106B	0	upstream	8.824	NA	1
7	16	rs7805419	rs3807865	A	G	12250402	0.4016	2.6804e-08	0.0097115	0.0017463	0.897619	TMEM106B	0	upstream	7.426	NA	1
7	16	rs7805419	rs7781670	G	C	12251560	0.4036	7.1829e-08	0.009401	0.0017452	0.937723	TMEM106B	0	intronic	NA	3a	1
7	16	rs7805419	rs1019309	A	T	12251671	0.4036	7.49894e-08	0.0093874	0.0017452	0.937723	TMEM106B	0	intronic	11.01	3a	1
7	16	rs7805419	rs1019307	C	G	12251790	0.4036	7.32318e-08	0.0093949	0.0017452	0.937723	TMEM106B	0	intronic	1.814	4	1
7	16	rs7805419	rs6460895	G	C	12252540	0.4066	3.45064e-08	0.0096451	0.0017482	0.949888	TMEM106B	0	intronic	2.282	1d	1
7	16	rs7805419	rs6460896	A	G	12252659	0.4066	3.36977e-08	0.0096543	0.0017486	0.949888	TMEM106B	0	intronic	3.287	5	1
7	16	rs7805419	rs6460897	G	T	12252741	0.4076	3.46976e-08	0.0096437	0.0017483	0.945753	TMEM106B	0	intronic	4.642	5	1
7	16	rs7805419	rs6460898	G	A	12252893	0.4076	3.53346e-08	0.0096381	0.0017483	0.94593	TMEM106B	0	intronic	3.233	6	1
7	16	rs7805419	rs10644564	A	ACT	12252902	0.4076	NA	NA	NA	0.94593	TMEM106B	0	intronic	11.68	NA	1
7	16	rs7805419	rs6460899	C	A	12253050	0.4066	3.38065e-08	0.0096516	0.0017483	0.949888	TMEM106B	0	intronic	NA	5	1
7	16	rs7805419	rs6460900	G	A	12253088	0.4066	3.35274e-08	0.0096544	0.0017483	0.949888	TMEM106B	0	intronic	2.082	5	1
7	16	rs7805419	rs12699323	C	T	12253362	0.4066	3.3335e-08	0.0096561	0.0017483	0.949888	TMEM106B	0	intronic	NA	6	5
7	16	rs7805419	rs12699324	C	T	12253372	0.4076	3.34657e-08	0.0096548	0.0017483	0.945753	TMEM106B	0	intronic	4.321	6	5
7	16	rs7805419	rs10234805	C	T	12253543	0.4076	3.13979e-08	0.0096745	0.0017483	0.945753	TMEM106B	0	intronic	3.296	6	4
7	16	rs7805419	rs10278257	T	C	12253563	0.4076	3.15355e-08	0.0096732	0.0017483	0.945753	TMEM106B	0	intronic	1.714	7	4
7	16	rs7805419	rs2043539	A	G	12253880	0.4066	4.05229e-08	0.0095969	0.0017485	0.949888	TMEM106B	0	UTR5	7.33	NA	4
7	16	rs7805419	rs6460901	T	C	12255434	0.4056	2.09459e-08	0.0098021	0.0017491	0.954041	TMEM106B	0	intronic	2.181	7	4
7	16	rs7805419	rs6460902	A	G	12255511	0.4076	2.48485e-08	0.0097647	0.0017517	0.945753	TMEM106B	0	intronic	1.965	6	4
7	16	rs7805419	rs1020006	A	G	12255664	0.4056	2.22792e-08	0.0097833	0.0017491	0.954041	TMEM106B	0	intronic	1.162	NA	4
7	16	rs7805419	rs11971133	C	T	12256548	0.4056	2.41713e-08	0.0097588	0.0017491	0.954041	TMEM106B	0	intronic	3.006	7	4
7	16	rs7805419	rs7785189	T	C	12257527	0.4066	2.24492e-08	0.0097817	0.0017492	0.950059	TMEM106B	0	intronic	2.5	6	4
7	16	rs7805419	rs7785087	G	A	12257549	0.4066	2.55741e-08	0.009742	0.0017492	0.950059	TMEM106B	0	intronic	0.549	6	4
7	16	rs7805419	rs35982495	T	TA	12258665	0.4056	NA	NA	NA	0.954041	TMEM106B	0	intronic	3.138	NA	4
7	16	rs7805419	rs3823612	C	G	12258755	0.4056	2.45923e-08	0.0097584	0.00175	0.954041	TMEM106B	0	intronic	NA	6	4
7	16	rs7805419	rs10950391	G	A	12261829	0.4056	2.61939e-08	0.00974	0.0017501	0.954041	TMEM106B	0	intronic	7.471	6	4
7	16	rs7805419	rs11509880	A	G	12261911	0.328	4.95907e-08	0.0096571	0.001771	0.639495	TMEM106B	0	intronic	2.797	6	4
7	16	rs7805419	rs3800847	A	G	12262242	0.4066	2.54273e-08	0.0097486	0.00175	0.949888	TMEM106B	0	intronic	2.83	NA	2
7	16	rs7805419	rs1435527	T	C	12262571	0.4056	2.63998e-08	0.009737	0.00175	0.954041	TMEM106B	0	intronic	0.807	NA	2
7	16	rs7805419	rs1435525	C	T	12262717	0.4056	2.39111e-08	0.0097673	0.00175	0.954041	TMEM106B	0	intronic	3.357	NA	4
7	16	rs7805419	rs1435524	A	G	12262801	0.4056	2.63998e-08	0.009737	0.00175	0.954041	TMEM106B	0	intronic	2.29	NA	2
7	16	rs7805419	rs11368032	AT	A	12262968	0.4056	NA	NA	NA	0.954041	TMEM106B	0	intronic	6.303	NA	2
7	16	rs7805419	rs5882346	TA	T	12263183	0.4056	NA	NA	NA	0.954041	TMEM106B	0	intronic	4.298	NA	2
7	16	rs7805419	rs11974335	G	T	12263378	0.4066	NA	NA	NA	0.949888	TMEM106B	0	intronic	0.507	7	2
7	16	rs7805419	rs11974304	T	C	12263437	0.4066	2.66379e-08	0.0097345	0.0017501	0.949888	TMEM106B	0	intronic	3.056	7	4
7	16	rs7805419	rs10950392	C	T	12263538	0.4056	1.86037e-08	0.0098443	0.0017502	0.954041	TMEM106B	0	intronic	0.388	7	4
7	16	rs7805419	rs10950393	C	T	12263546	0.4056	1.87975e-08	0.009841	0.0017502	0.954041	TMEM106B	0	intronic	0.172	7	4
7	16	rs7805419	rs10950394	T	C	12263587	0.4056	1.7187e-08	0.0098679	0.0017501	0.954041	TMEM106B	0	intronic	1.563	7	4
7	16	rs7805419	rs11509137	C	T	12263799	0.4056	4.69029e-08	0.0095599	0.00175	0.954041	TMEM106B	0	intronic	1.589	6	4
7	16	rs7805419	rs11509153	A	G	12263800	0.4056	2.9703e-08	0.0097013	0.0017501	0.954041	TMEM106B	0	intronic	3.392	6	4
7	16	rs7805419	rs3839693	T	TA	12264261	0.4056	NA	NA	NA	0.954041	TMEM106B	0	intronic	3.719	NA	4
7	16	rs7805419	rs3800843	A	G	12264297	0.4056	2.80608e-08	0.0097188	0.0017501	0.954041	TMEM106B	0	intronic	3.992	NA	4
7	16	rs7805419	rs10950395	C	T	12264467	0.4056	2.80414e-08	0.009719	0.0017501	0.954041	TMEM106B	0	intronic	0.696	6	4
7	16	rs7805419	rs10950396	C	T	12264666	0.4056	2.76121e-08	0.0097239	0.0017501	0.954041	TMEM106B	0	intronic	1.149	6	4
7	16	rs7805419	rs10950397	C	T	12264737	0.4016	NA	NA	NA	0.970659	TMEM106B	0	intronic	1.136	6	4
7	16	rs7805419	rs10950398	G	A	12264871	0.4076	NA	NA	NA	0.945753	TMEM106B	0	intronic	1.511	6	4
7	16	rs7805419	rs76854159	A	G	12265059	0.4076	NA	NA	NA	0.945753	TMEM106B	0	intronic	2.479	7	4
7	16	rs7805419	rs150465020	T	C	12265192	0.4056	NA	NA	NA	0.954041	TMEM106B	0	intronic	3.247	6	4
7	16	rs7805419	rs6948844	C	T	12265848	0.4056	2.55741e-08	0.0097473	0.0017501	0.954041	TMEM106B	0	intronic	5.585	7	4
7	16	rs7805419	rs6966757	T	A	12265952	0.4056	2.5698e-08	0.0097458	0.0017501	0.954041	TMEM106B	0	intronic	12.71	5	4
7	16	rs7805419	rs6966915	T	C	12265988	0.4016	3.6033e-08	0.0096411	0.0017499	0.970659	TMEM106B	0	intronic	1.441	1f	4
7	16	rs7805419	rs35642626	TA	T	12266551	0.4056	NA	NA	NA	0.954041	TMEM106B	0	intronic	5.207	NA	4
7	16	rs7805419	rs7804433	A	G	12266706	0.4076	2.90938e-08	0.0097184	0.001752	0.945753	TMEM106B	0	intronic	4.238	6	4
7	16	rs7805419	rs7804234	G	A	12266814	0.4056	2.49115e-08	0.0097553	0.0017501	0.954041	TMEM106B	0	intronic	3.205	6	4
7	16	rs7805419	rs7804736	T	G	12266867	0.4016	3.59998e-08	0.0096452	0.0017506	0.970659	TMEM106B	0	intronic	NA	6	4
7	16	rs7805419	rs4721057	G	A	12267221	0.4066	2.48828e-08	0.0097563	0.0017503	0.949888	TMEM106B	0	intronic	1.234	6	4
7	16	rs7805419	rs4721058	T	C	12267256	0.4066	2.48828e-08	0.0097564	0.0017503	0.949888	TMEM106B	0	intronic	1.64	6	4
7	16	rs7805419	rs4721059	C	G	12267495	0.4026	3.72649e-08	0.0096352	0.0017507	0.966421	TMEM106B	0	intronic	0.242	6	4
7	16	rs7805419	rs4721060	A	G	12267552	0.4026	5.14991e-08	0.0095361	0.001751	0.966421	TMEM106B	0	intronic	6.137	7	4
7	16	rs7805419	rs4721061	C	G	12267559	0.4026	5.13334e-08	0.0095372	0.001751	0.966421	TMEM106B	0	intronic	1.321	6	4
7	16	rs7805419	rs7792410	C	T	12267614	0.4026	3.55877e-08	0.0096495	0.0017508	0.966421	TMEM106B	0	intronic	1.532	6	4
7	16	rs7805419	rs7809700	A	G	12267734	0.4026	3.74111e-08	0.0096341	0.0017507	0.966421	TMEM106B	0	intronic	0.882	5	4
7	16	rs7805419	rs13229988	G	A	12267837	0.4016	3.5359e-08	0.0096519	0.0017508	0.970659	TMEM106B	0	intronic	0.13	3b	4
7	16	rs7805419	rs34046032	CTTAA	C	12268082	0.4016	NA	NA	NA	0.970659	TMEM106B	0	intronic	5.094	NA	4
7	16	rs7805419	rs28549831	T	C	12268117	0.4016	3.55549e-08	0.0096495	0.0017507	0.970659	TMEM106B	0	intronic	1.435	6	4
7	16	rs7805419	rs13230513	A	C	12268243	0.4016	3.38298e-08	0.0096648	0.0017507	0.970659	TMEM106B	0	intronic	6.5	6	4
7	16	rs7805419	rs12667950	T	G	12268468	0.4016	3.40017e-08	0.009663	0.0017507	0.970659	TMEM106B	0	intronic	NA	6	4
7	16	rs7805419	rs5011431	A	G	12268551	0.4016	3.36512e-08	0.0096664	0.0017507	0.970659	TMEM106B	0	intronic	2.625	6	4
7	16	rs7805419	rs5011432	C	A	12268668	0.4006	4.68598e-08	0.0095295	0.0017444	0.94241	TMEM106B	0	intronic	0.657	6	4
7	16	rs7805419	rs5011434	T	C	12268717	0.4046	4.40961e-08	0.0095815	0.0017504	0.958369	TMEM106B	0	intronic	1.862	6	4
7	16	rs7805419	rs5011436	C	A	12268758	0.4076	4.57299e-08	0.0095681	0.0017501	0.94614	TMEM106B	0	intronic	0.774	3a	4
7	16	rs7805419	rs5011437	A	T	12268792	0.4056	NA	NA	NA	0.962616	TMEM106B	0	intronic	3.276	4	4
7	16	rs7805419	rs5011438	C	T	12268798	0.4056	NA	NA	NA	0.962616	TMEM106B	0	intronic	3.977	4	4
7	16	rs7805419	rs5011439	G	C	12268811	0.4056	NA	NA	NA	0.962616	TMEM106B	0	intronic	1.219	1f	4
7	16	rs7805419	rs3839691	A	ATGTT	12269260	0.4016	NA	NA	NA	0.970659	TMEM106B	0	intronic	4.803	NA	4
7	16	rs7805419	rs3173615	G	C	12269417	0.4016	3.55631e-08	0.0096496	0.0017507	0.970659	TMEM106B	0	exonic	21.4	6	4
7	16	rs7805419	rs13237715	C	G	12269575	0.4016	3.46737e-08	0.009657	0.0017507	0.970659	TMEM106B	0	intronic	0.586	7	4
7	16	rs7805419	rs13237518	A	C	12269593	0.4036	3.73078e-08	0.009645	0.0017526	0.962201	TMEM106B	0	intronic	2.151	7	4
7	16	rs7805419	rs12699332	T	G	12269762	0.4016	3.43637e-08	0.00966	0.0017507	0.970659	TMEM106B	0	intronic	1.476	7	4
7	16	rs7805419	rs12699333	T	C	12269804	0.4016	2.8655e-08	0.0097156	0.0017507	0.970659	TMEM106B	0	intronic	0.423	7	4
7	16	rs7805419	rs12668625	A	G	12269817	0.4016	3.35429e-08	0.0096673	0.0017507	0.970659	TMEM106B	0	intronic	2.574	7	4
7	16	rs7805419	rs3815535	A	G	12270519	0.4016	2.97989e-08	0.0097036	0.0017507	0.970659	TMEM106B	0	UTR3	NA	NA	4
7	16	rs7805419	rs3214372	A	AT	12270565	0.4016	NA	NA	NA	0.970659	TMEM106B	0	UTR3	0.298	NA	4
7	16	rs7805419	rs2302635	A	G	12270625	0.4016	3.63664e-08	0.0096422	0.0017507	0.970659	TMEM106B	0	intronic	3.537	NA	4
7	16	rs7805419	rs2302634	A	T	12270770	0.4016	3.7051e-08	0.0096364	0.0017506	0.970659	TMEM106B	0	intronic	8.89	7	4
7	16	rs7805419	rs2302633	T	C	12270815	0.4016	3.70084e-08	0.0096368	0.0017506	0.970659	TMEM106B	0	intronic	1.482	NA	4
7	16	rs7805419	rs7808568	C	T	12271252	0.4066	2.8425e-08	0.0097239	0.0017517	0.949888	TMEM106B	0	intronic	1.634	6	4
7	16	rs7805419	rs12669919	A	G	12271997	0.4016	3.63496e-08	0.0096421	0.0017506	0.970659	TMEM106B	0	UTR3	10.05	7	4
7	16	rs7805419	rs1042949	G	C	12272116	0.4016	2.89601e-08	0.0097117	0.0017506	0.970659	TMEM106B	0	UTR3	11.27	6	4
7	16	rs7805419	rs3800841	T	A	12272568	0.4026	3.71621e-08	0.0096353	0.0017506	0.966421	TMEM106B	0	UTR3	1.706	6	4
7	16	rs7805419	rs34252347	T	TTG	12272863	0.2823	NA	NA	NA	0.61957	TMEM106B	0	UTR3	2.372	NA	4
7	16	rs7805419	rs1054168	T	C	12273413	0.4016	3.06478e-08	0.0096946	0.0017506	0.970659	TMEM106B	0	UTR3	10.39	7	4
7	16	rs7805419	rs1054169	A	G	12273496	0.4016	3.23519e-08	0.0096779	0.0017506	0.970659	TMEM106B	0	UTR3	0.281	6	4
7	16	rs7805419	rs35337387	C	CT	12274413	0.4076	NA	NA	NA	0.954164	TMEM106B	0	UTR3	4.924	NA	4
7	16	rs7805419	rs1468804	C	T	12275508	0.4066	2.55623e-08	0.0097547	0.0017514	0.9583	TMEM106B	0	UTR3	4.756	NA	4
7	16	rs7805419	rs5882347	A	ATTTTC	12275624	0.4066	NA	NA	NA	0.9583	TMEM106B	0	UTR3	4.249	NA	4
7	16	rs7805419	rs1468803	C	A	12275675	0.4066	2.10911e-08	0.0098129	0.0017514	0.9583	TMEM106B	0	UTR3	8.357	NA	4
7	16	rs7805419	rs1060700	G	A	12275818	0.4066	2.79512e-08	0.0097275	0.0017514	0.9583	TMEM106B	0	UTR3	4.589	NA	4
7	16	rs7805419	rs1468802	A	G	12276011	0.4066	2.71769e-08	0.0097356	0.0017514	0.9583	TMEM106B	0	UTR3	4.019	NA	4
7	16	rs7805419	rs1468801	C	G	12276045	0.4066	2.74347e-08	0.0097324	0.0017513	0.9583	TMEM106B	0	UTR3	0.028	1f	4
7	16	rs7805419	rs2356065	C	T	12276885	0.4016	4.2924e-08	0.0095986	0.001752	0.970659	TMEM106B	0	UTR3	9.469	5	4
7	16	rs7805419	rs13234969	T	C	12277438	0.3867	NA	NA	NA	0.902385	TMEM106B	0	UTR3	0.558	6	4
7	16	rs7805419	rs13234970	T	C	12277442	0.3996	NA	NA	NA	0.83709	TMEM106B	0	UTR3	1.577	6	4
7	16	rs7805419	rs7797705	A	G	12277773	0.4016	4.6366e-08	0.0095665	0.0017506	0.970659	TMEM106B	0	UTR3	3.14	7	4
7	16	rs7805419	rs1548885	C	G	12279559	0.2962	3.60579e-05	0.0072175	0.0017469	0.602697	TMEM106B	0	UTR3	0.486	5	5
7	16	rs7805419	rs1548884	C	A	12279761	0.4026	3.72477e-08	0.0096425	0.001752	0.974836	TMEM106B	0	UTR3	2.257	NA	5
7	16	rs7805419	rs10281425	A	T	12280730	0.4036	3.70595e-08	0.0096441	0.001752	0.978983	TMEM106B	0	UTR3	7.245	7	5
7	16	rs7805419	rs10236369	G	A	12280838	0.2962	3.36124e-05	0.0072515	0.0017484	0.602697	TMEM106B	0	UTR3	3.338	6	5
7	16	rs7805419	rs139393760	TA	T	12281703	0.4056	NA	NA	NA	0.970557	TMEM106B	0	UTR3	NA	NA	5
7	16	rs7805419	rs7805419	C	T	12282451	0.4046	1.15531e-08	0.0099821	0.0017493	1	TMEM106B	0	UTR3	1.034	7	5
7	16	rs7805419	rs6460905	G	A	12283227	0.4076	2.40824e-08	0.0097759	0.001752	0.987459	TMEM106B	0	downstream	7.327	7	5
7	16	rs7805419	rs12699336	A	T	12283250	0.2982	2.17871e-05	0.0074237	0.0017485	0.600572	TMEM106B	0	downstream	4.642	6	5
7	16	rs7805419	rs6460906	C	T	12283276	0.4076	2.48886e-08	0.0097659	0.001752	0.987459	TMEM106B	0	downstream	0.844	6	5
7	16	rs7805419	rs7791726	C	G	12283329	0.4076	2.52406e-08	0.0097615	0.001752	0.987459	TMEM106B	0	downstream	0.463	7	5
7	16	rs7805419	rs1990622	G	A	12283787	0.4076	3.07751e-08	0.0097007	0.0017519	0.987459	TMEM106B	0	downstream	3.417	NA	5
7	16	rs7805419	rs1990621	G	C	12283873	0.4056	5.71479e-08	0.0095094	0.001752	0.978997	TMEM106B	0	downstream	10.58	4	5
7	16	rs7805419	rs1990620	G	A	12284008	0.4076	3.08532e-08	0.0097	0.0017519	0.987459	TMEM106B	1015	intergenic	2.12	NA	5
7	16	rs7805419	rs4721064	A	G	12284378	0.3986	6.35477e-08	0.009473	0.0017514	0.950071	TMEM106B	1385	intergenic	2.443	7	5
7	16	rs7805419	rs12699338	C	T	12285140	0.4046	NA	NA	NA	0.974827	TMEM106B	2147	intergenic	2.416	6	5
7	16	rs7805419	rs10235395	G	A	12286050	0.2972	2.15526e-05	0.0074336	0.0017498	0.604613	TMEM106B	3057	intergenic	3.095	6	5
7	17	rs60668206	rs61443188	G	A	73907471	0.1581	2.5015e-08	0.0095853	0.0017199	0.955677	GTF2IRD1	0	intronic	1.116	7	4
7	17	rs60668206	rs59832269	C	A	73907800	0.1581	2.78356e-08	0.0095584	0.0017208	0.955677	GTF2IRD1	0	intronic	0.795	3a	4
7	17	rs60668206	rs6953789	A	G	73907973	0.1581	2.79512e-08	0.0095546	0.0017203	0.955677	GTF2IRD1	0	intronic	2.251	5	4
7	17	rs60668206	rs12534903	A	T	73908589	0.1581	3.21662e-08	0.0095147	0.0017208	0.955677	GTF2IRD1	0	intronic	4.158	4	2
7	17	rs60668206	rs3779415	A	G	73909541	0.1581	2.78997e-08	0.0095553	0.0017203	0.955677	GTF2IRD1	0	intronic	0.539	5	4
7	17	rs60668206	rs3779416	C	T	73909796	0.1581	2.58523e-08	0.0095816	0.001721	0.955677	GTF2IRD1	0	intronic	1.356	5	4
7	17	rs60668206	rs144413303	C	CGTGT	73910349	0.164	NA	NA	NA	0.913935	GTF2IRD1	0	intronic	NA	NA	4
7	17	rs60668206	rs60315475	CAT	C	73910675	0.159	NA	NA	NA	0.949123	GTF2IRD1	0	intronic	NA	NA	1
7	17	rs60668206	rs28361416	G	A	73910737	0.164	1.33444e-07	0.00926	0.0017557	0.913935	GTF2IRD1	0	intronic	0.149	3a	1
7	17	rs60668206	rs149919029	T	TGTGGGTGTGC	73910800	0.1938	NA	NA	NA	0.744218	GTF2IRD1	0	intronic	0.727	NA	1
7	17	rs60668206	rs59807050	T	G	73910822	0.1362	NA	NA	NA	0.780722	GTF2IRD1	0	intronic	1.059	4	4
7	17	rs60668206	rs576162389	G	GGTGTGCATGTGT	73910903	0.162	NA	NA	NA	0.926853	GTF2IRD1	0	intronic	NA	NA	4
7	17	rs60668206	rs4717897	G	A	73911785	0.163	1.2735e-07	0.0092744	0.0017556	0.906467	GTF2IRD1	0	intronic	1.195	5	4
7	17	rs60668206	rs10224601	G	A	73913730	0.164	1.24108e-07	0.0092829	0.0017556	0.913935	GTF2IRD1	0	intronic	2.749	5	4
7	17	rs60668206	rs10227567	G	A	73913751	0.162	1.21759e-07	0.0092659	0.0017513	0.899041	GTF2IRD1	0	intronic	0.484	5	4
7	17	rs60668206	rs2267834	C	A	73914388	0.1948	8.70964e-07	0.0086994	0.0017686	0.739477	GTF2IRD1	0	intronic	0.57	NA	4
7	17	rs60668206	rs2267833	G	A	73916402	0.164	1.25661e-07	0.0092559	0.0017513	0.913935	GTF2IRD1	0	intronic	3.743	NA	4
7	17	rs60668206	rs2267832	C	T	73919708	0.166	1.70216e-08	0.0097789	0.0017339	0.928995	GTF2IRD1	0	intronic	0.866	NA	4
7	17	rs60668206	rs60668206	T	C	73925943	0.1561	1.56243e-08	0.0097221	0.0017193	1	GTF2IRD1	0	intronic	2.324	5	4
7	17	rs60668206	rs2267828	G	A	73926112	0.162	8.7438e-08	0.0093865	0.0017541	0.956015	GTF2IRD1	0	intronic	3.859	NA	4
7	17	rs60668206	rs12154266	T	C	73926405	0.1571	1.66533e-08	0.0097034	0.0017193	0.992466	GTF2IRD1	0	intronic	0.319	7	4
7	17	rs60668206	rs2267826	A	G	73926792	0.1948	2.93562e-07	0.0089886	0.001753	0.760906	GTF2IRD1	0	intronic	3.631	NA	4
7	17	rs60668206	rs10268071	T	C	73927565	0.163	8.90635e-08	0.0093726	0.0017526	0.935058	GTF2IRD1	0	intronic	3.077	5	4
7	17	rs60668206	rs74432721	G	A	73930138	0.1581	1.90853e-08	0.0096671	0.00172	0.970394	GTF2IRD1	0	intronic	1.143	5	4
7	17	rs60668206	rs2267824	C	T	73930411	0.1958	5.11564e-07	0.0088644	0.0017651	0.746627	GTF2IRD1	0	intronic	0.898	NA	4
7	17	rs60668206	rs78208196	G	C	73930463	0.1571	1.93063e-08	0.0096635	0.00172	0.977694	GTF2IRD1	0	intronic	2.963	5	4
7	17	rs60668206	rs2253749	C	G	73930509	0.163	1.02141e-07	0.0093368	0.001754	0.935058	GTF2IRD1	0	intronic	2.089	5	4
7	17	rs60668206	rs2107745	G	A	73931457	0.16	9.90148e-08	0.0092587	0.0017375	0.956031	GTF2IRD1	0	intronic	3.621	NA	4
7	17	rs60668206	rs2107744	C	G	73931501	0.1571	NA	NA	NA	0.933088	GTF2IRD1	0	intronic	NA	6	4
7	17	rs60668206	rs10229014	C	T	73931756	0.159	NA	NA	NA	0.948531	GTF2IRD1	0	intronic	1.624	3a	4
7	17	rs60668206	rs74302311	T	C	73932041	0.1571	2.03049e-08	0.0096453	0.0017194	0.977694	GTF2IRD1	0	intronic	0.119	5	4
7	17	rs60668206	rs79924627	G	GT	73932161	0.16	NA	NA	NA	0.956031	GTF2IRD1	0	intronic	0.399	NA	4
7	17	rs60668206	rs28582972	C	T	73932212	0.16	1.03086e-07	0.009276	0.0017432	0.956031	GTF2IRD1	0	intronic	2.62	5	4
7	17	rs60668206	rs17851629	G	A	73932560	0.16	1.0556e-07	0.0092744	0.0017443	0.956031	GTF2IRD1	0	exonic	9.058	5	4
7	17	rs60668206	rs61438591	C	T	73932683	0.161	1.03633e-07	0.0092533	0.0017392	0.948965	GTF2IRD1	0	intronic	3.201	5	4
7	17	rs60668206	rs2074659	G	T	73933180	0.163	1.06267e-07	0.0092948	0.0017485	0.935058	GTF2IRD1	0	intronic	0.126	NA	4
7	17	rs60668206	rs9638190	G	A	73934634	0.1769	2.56153e-07	0.0090286	0.001752	0.820356	GTF2IRD1	0	intronic	NA	5	4
7	17	rs60668206	rs10271551	G	A	73935262	0.174	2.75994e-07	0.0089204	0.0017357	0.837991	GTF2IRD1	0	intronic	2.184	5	4
7	17	rs60668206	rs57146589	T	C	73936066	0.174	2.86154e-07	0.0089094	0.0017359	0.837991	GTF2IRD1	0	intronic	8.776	5	4
7	17	rs60668206	rs2267822	C	T	73936249	0.1769	3.59418e-07	0.0089232	0.0017533	0.820356	GTF2IRD1	0	intronic	4.808	NA	4
7	17	rs60668206	rs11495944	G	C	73937573	0.171	6.36063e-08	0.0092983	0.0017192	0.85616	GTF2IRD1	0	intronic	1.353	5	4
7	17	rs60668206	rs11495945	A	T	73937729	0.171	5.32721e-08	0.0093587	0.0017203	0.85616	GTF2IRD1	0	intronic	0.624	6	4
7	17	rs60668206	rs75560088	A	G	73938101	0.171	6.98554e-08	0.0092697	0.0017192	0.85616	GTF2IRD1	0	intronic	1.011	5	4
7	17	rs60668206	rs9647718	T	C	73939393	0.173	8.86339e-08	0.0091966	0.0017194	0.843986	GTF2IRD1	0	intronic	2.347	7	4
7	17	rs60668206	rs3801469	C	T	73940610	0.2107	5.77298e-07	0.0086733	0.0017351	0.660703	GTF2IRD1	0	intronic	1.066	4	4
7	17	rs60668206	rs3801470	A	G	73940690	0.171	7.68953e-08	0.0092454	0.0017203	0.85616	GTF2IRD1	0	intronic	0.803	4	4
7	17	rs60668206	rs2240357	C	T	73944185	0.2107	4.93287e-07	0.0087257	0.0017351	0.660703	GTF2IRD1	0	exonic	0.434	NA	4
7	17	rs60668206	rs2284257	G	A	73945273	0.2137	7.10068e-07	0.0086046	0.0017353	0.648632	GTF2IRD1	0	intronic	3.01	NA	4
7	17	rs60668206	rs2284256	A	C	73945542	0.2167	4.06537e-06	0.0081308	0.0017645	0.636845	GTF2IRD1	0	intronic	1.732	NA	4
7	17	rs60668206	rs11980403	T	C	73945858	0.174	1.94581e-07	0.0089549	0.0017206	0.837991	GTF2IRD1	0	intronic	2.85	5	4
7	17	rs60668206	rs11973711	T	A	73946064	0.174	1.78238e-07	0.008983	0.0017206	0.837991	GTF2IRD1	0	intronic	8.027	7	4
7	17	rs60668206	rs73135381	G	A	73948950	0.2137	5.28445e-07	0.0087122	0.0017369	0.648632	GTF2IRD1	0	intronic	2.022	7	4
7	17	rs60668206	rs2074667	A	G	73950636	0.2137	4.36817e-07	0.0087646	0.0017348	0.648632	GTF2IRD1	0	intronic	3.361	NA	4
7	17	rs60668206	rs2189857	C	T	73950964	0.2177	2.41657e-06	0.0083142	0.0017633	0.636104	GTF2IRD1	0	intronic	5.284	NA	4
7	17	rs60668206	rs2074666	G	T	73952169	0.2137	3.97466e-07	0.0087998	0.0017356	0.648632	GTF2IRD1	0	intronic	2.808	NA	4
7	17	rs60668206	rs112866799	A	G	73954530	0.172	1.44079e-07	0.009055	0.0017214	0.823271	GTF2IRD1	0	intronic	2.198	6	4
7	17	rs60668206	rs78236042	A	G	73955827	0.172	1.42004e-07	0.0090595	0.0017214	0.823271	GTF2IRD1	0	intronic	0.671	7	4
7	17	rs60668206	rs56111519	T	C	73957401	0.173	5.08628e-08	0.0093896	0.0017234	0.805974	GTF2IRD1	0	intronic	0.547	6	4
7	17	rs60668206	rs587697924	C	CGGGT	73957406	0.2137	NA	NA	NA	0.619489	GTF2IRD1	0	intronic	NA	NA	4
7	17	rs60668206	rs757575	A	G	73961074	0.173	4.77969e-08	0.0094115	0.0017239	0.805974	GTF2IRD1	0	intronic	2.831	NA	4
7	17	rs60668206	rs77251029	T	C	73962981	0.173	4.85512e-08	0.0093917	0.0017211	0.805974	GTF2IRD1	0	intronic	1.152	7	4
7	17	rs60668206	rs67047996	AGCTG	A	73963367	0.1759	NA	NA	NA	0.788844	GTF2IRD1	0	intronic	NA	NA	4
7	17	rs60668206	rs201850442	A	AC	73963374	0.1759	NA	NA	NA	0.788844	GTF2IRD1	0	intronic	NA	NA	4
7	17	rs60668206	rs139375416	T	C	73963557	0.173	4.96935e-08	0.0093845	0.0017211	0.805974	GTF2IRD1	0	intronic	2.17	6	4
7	17	rs60668206	rs7812250	C	T	73964091	0.1759	3.55631e-07	0.0089549	0.0017588	0.788844	GTF2IRD1	0	intronic	0.296	7	4
7	17	rs60668206	rs34689973	CA	C	73964367	0.2028	NA	NA	NA	0.685929	GTF2IRD1	0	intronic	NA	NA	4
7	17	rs60668206	rs140689418	C	CAT	73964583	0.173	NA	NA	NA	0.805974	GTF2IRD1	0	intronic	13.7	NA	4
7	17	rs60668206	rs28413849	G	A	73966421	0.1759	3.97924e-07	0.0089234	0.00176	0.788844	GTF2IRD1	0	intronic	0.613	7	4
7	17	rs60668206	rs10262136	G	T	73966625	0.1779	5.22156e-07	0.0088319	0.00176	0.765017	GTF2IRD1	0	intronic	4.794	6	4
7	17	rs60668206	rs56322805	G	T	73966951	0.172	6.92787e-08	0.0092916	0.0017228	0.798757	GTF2IRD1	0	intronic	5.294	5	4
7	17	rs60668206	rs2010309	C	T	73967401	0.175	6.10661e-07	0.0087787	0.00176	0.781639	GTF2IRD1	0	intronic	2.119	NA	4
7	17	rs60668206	rs56140607	C	T	73969418	0.172	8.33489e-08	0.0092256	0.0017212	0.798757	GTF2IRD1	0	intronic	0.994	5	4
7	17	rs60668206	rs35293779	C	T	73971100	0.17	NA	NA	NA	0.797397	GTF2IRD1	0	intronic	NA	6	4
7	17	rs60668206	rs587648610	A	AT	73971120	0.1402	NA	NA	NA	0.64733	GTF2IRD1	0	intronic	NA	NA	4
7	18	rs6976111	rs13225352	A	T	117494829	0.3161	NA	NA	NA	0.865261	CTTNBP2	0	intronic	0.575	6	5
7	18	rs6976111	rs12536571	A	T	117494833	0.3767	NA	NA	NA	0.657896	CTTNBP2	0	intronic	0.423	6	5
7	18	rs6976111	rs6976111	A	C	117495667	0.2843	3.84769e-09	0.010217	0.0017344	1	CTTNBP2	0	intronic	1.166	4	4
7	18	rs6976111	rs7776980	T	C	117496319	0.3171	3.30902e-08	0.0095871	0.0017354	0.869786	CTTNBP2	0	intronic	12.92	5	4
7	18	rs6976111	rs10252771	G	T	117496890	0.3171	2.32702e-08	0.0097005	0.0017366	0.869786	CTTNBP2	0	intronic	4.055	6	4
7	18	rs6976111	rs10259910	G	T	117503982	0.3181	3.03249e-08	0.0096118	0.0017351	0.866116	CTTNBP2	0	intronic	7.538	NA	5
7	18	rs6976111	rs34564710	G	T	117506351	0.3181	3.03669e-08	0.0096132	0.0017354	0.866116	CTTNBP2	0	intronic	2.653	7	5
7	18	rs6976111	rs34298216	A	T	117506810	0.3181	2.76185e-08	0.0096465	0.0017362	0.866116	CTTNBP2	0	intronic	21	5	1
7	18	rs6976111	rs13239186	T	C	117510621	0.2863	4.10866e-09	0.010199	0.0017346	0.990935	CTTNBP2	0	intronic	15.13	7	1
[truncated: 11,380 more rows]

## Sheet: Supplementary Table 4
Supplementary Table 4. Showing the overlapping loci identified for the general factor of neuroticism and the sum-score measures of neuroticism.
		General Factor of Neuroticism
Genomic Locus	Chromosome	Start	Stop	Overlap with sum score Luciano et al. (2017)	Overlap with sum score Nagel et al. (2018)
1	1	37147203	37261085	Yes	Yes
2	2	23872367	24257682	No	Yes
3	2	63317516	64305118	No	No
4	2	148457318	148955901	Yes	Yes
5	2	215439184	215515697	Yes	Yes
6	3	16843737	16929488	Yes	Yes
7	3	35635816	35726748	Yes	Yes
8	3	48867239	49749705	No	No
9	3	85370081	85387310	No	Yes
10	3	116954150	117009130	No	Yes
11	3	135798730	136597120	Yes	Yes
12	4	183161778	183183955	Yes	No
13	5	87936379	87988934	Yes	Yes
14	5	107718510	107848477	Yes	Yes
15	7	1895463	2110850	Yes	Yes
16	7	12233848	12286050	Yes	Yes
17	7	73907471	73971120	Yes	No
18	7	117494829	117631292	Yes	No
19	7	126371011	126507903	Yes	Yes
20	8	8088230	12199830	Yes	Yes
21	9	11267514	11796032	Yes	Yes
22	9	23291526	23340616	Yes	Yes
23	9	28573187	28732266	Yes	Yes
24	9	96185331	96337423	Yes	Yes
25	9	120444525	120534073	Yes	Yes
26	10	106418969	106826712	No	No
27	11	16318535	16382882	Yes	Yes
28	11	31807524	31856654	Yes	Yes
29	11	46744368	47946836	Yes	Yes
30	11	57404779	57681828	Yes	Yes
31	11	88470041	88762668	Yes	Yes
32	11	112827048	113451229	Yes	Yes
33	11	126922878	126992721	Yes	Yes
34	12	109790342	110027795	Yes	Yes
35	12	117660827	117699505	Yes	Yes
36	13	66457996	67412175	Yes	No
37	13	69341270	69610891	Yes	Yes
38	13	99090837	99236283	Yes	Yes
39	14	69521345	69711200	Yes	Yes
40	14	72168695	72216675	Yes	No
41	14	75108290	75377692	Yes	Yes
42	15	47488977	47580939	Yes	Yes
43	15	64446965	64952699	Yes	No
44	15	77995949	78059069	Yes	Yes
45	16	87386375	87444253	Yes	Yes
46	17	43460181	44874453	Yes	Yes
47	17	79045773	79097769	Yes	Yes
48	18	35120132	35414690	Yes	Yes
49	18	50491065	51055069	No	Yes
50	18	52765283	53413423	Yes	Yes
51	22	41408754	41854446	Yes	Yes

## Sheet: Supplementary Table 5
Supplementary Table 5. Lead SNPs and tagged SNPs for the general factor of neuroticism that have previously been identified at P < 9 × 10-6 in GWAS of diseases and traits listed in the GWAS catalog 2017-08-22 (www.ebi.ac.uk/gwas/).
GenomicLocus	IndSigSNP	chr	bp	snp	DateAddedToCatalog	PMID	FirstAuth	Date	Journal	Link	Study	Trait	InitialN	ReplicationN	Region	ReportedGene	MappedGene	UpGene	DownGene	SNP_Gene_ID	UpGeneDist	DownGeneDist	Strongest	SNPs	marged	SNP_ID_cur	Context	intergenic	RiskAF	P	Pmlog	Ptext	OrBeta	95CI	Platform	CNV
1	rs1002656	1	37162352	rs589249	2013-05-08	23894747	Aberg KA	2013-02-01	JAMA Psychiatry	www.ncbi.nlm.nih.gov/pubmed/23894747	A comprehensive family-based replication study of schizophrenia genes.	Schizophrenia	11,185 European ancestry cases, 10,768 European ancestry controls	1,262 African American ancestry individuals, 2,740 European ancestry individuals, 2,296 Asian ancestry individuals	1p34.3	GRIK3	LOC107984941			107984941			rs589249-G	rs589249	0	589249	intergenic_variant	0	0.64	3e-07	6.52288		1.2	[NR]	NR [1085772] (imputed)	N
1	rs4653218	1	37202767	rs570399	2018-02-01	29255261	Luciano M	2017-12-18	Nat Genet	www.ncbi.nlm.nih.gov/pubmed/29255261	Association analysis in over 329,000 individuals identifies 116 independent variants influencing neuroticism.	Neuroticism	329,821 European ancestry individuals	122,867 European ancestry individuals	1p34.3	intergenic	LOC107984941 - GRIK3	107984941	2899		34845	58361	rs570399-A	rs570399	0	570399	intergenic_variant	1	0.57415	4e-12	11.3979		6.948	z score decrease	Illumina [18485882] (imputed)	N
1	rs6425999	1	37242743	rs490647	2018-02-01	29255261	Luciano M	2017-12-18	Nat Genet	www.ncbi.nlm.nih.gov/pubmed/29255261	Association analysis in over 329,000 individuals identifies 116 independent variants influencing neuroticism.	Neuroticism	329,821 European ancestry individuals	122,867 European ancestry individuals	1p34.3	NR	LOC107984941 - GRIK3	107984941	2899		74821	18385	rs490647-A	rs490647	0	490647	downstream_gene_variant	1	0.24648	3e-07	6.52288		0.029943	[0.018-0.041] unit increase	Illumina [18485882] (imputed)	N
1	rs6425999	1	37242743	rs490647	2017-03-17	27089181	Okbay A	2016-04-18	Nat Genet	www.ncbi.nlm.nih.gov/pubmed/27089181	Genetic variants associated with subjective well-being, depressive symptoms, and neuroticism identified through genome-wide analyses.	Neuroticism	170,911 European ancestry individuals	NA	1p34.3	NR	LOC107984941 - GRIK3	107984941	2899		74821	18385	rs490647-A	rs490647	0	490647	downstream_gene_variant	1	0.214	6e-07	6.22185		0.0214592	[0.013-0.03] unit increase	Affymetrix [up to 6544775] (imputed)	N
1	rs6425999	1	37242743	rs490647	2016-12-13	27067015	Smith DJ	2016-04-12	Mol Psychiatry	www.ncbi.nlm.nih.gov/pubmed/27067015	Genome-wide analysis of over 106â€‰000 individuals identifies 9 neuroticism-associated loci.	Neuroticism	91,370 European ancestry individuals, 15,346 individuals	NA	1p34.3	GRIK3	LOC107984941 - GRIK3	107984941	2899		74821	18385	rs490647-A	rs490647	0	490647	downstream_gene_variant	1	0.227	4e-08	7.39794		0.092	[0.059-0.125] unit increase	Affymetrix [7207648] (imputed)	N
2	rs34668726	2	23962647	rs7575873	2018-01-15	27680694	Horikoshi M	2016-10-13	Nature	www.ncbi.nlm.nih.gov/pubmed/27680694	Genome-wide associations for birth weight and correlations with adult disease.	Birth weight	133,903 European ancestry individuals, 6,635 African American individuals, 420 Turkish ancestry individuals, 365 Moroccan ancestry individuals, 395 Surinamese ancestry individuals, 840 Chinese ancestry individuals.	9,799 European ancestry individuals, 1,449 Filipino ancestry individuals.	2p24.1	ATAD2B	ATAD2B			54454			rs7575873-A	rs7575873	0	7575873	intergenic_variant	0	0.88	6e-11	10.2218		0.0362	[0.025-0.047] unit increase	Affymetrix, Illumina [at least 22434434] (imputed)	N
2	rs34668726	2	24007122	rs72780191	2017-08-30	27863252	Astle WJ	2016-11-17	Cell	www.ncbi.nlm.nih.gov/pubmed/27863252	The Allelic Landscape of Human Blood Cell Trait Variation and Links to Common Complex Disease.	White blood cell count	172,435 European ancestry individuals	NA	2p24.1	ATAD2B	ATAD2B			54454			rs72780191-C	rs72780191	0	72780191	intron_variant	0	0.1309	2e-19	18.699		0.0477607	[0.037-0.058] unit increase	Affymetrix [~ 2500000] (imputed)	N
2	rs34668726	2	24021231	rs17509001	2017-10-24	28898252	Wheeler E	2017-09-12	PLoS Med	www.ncbi.nlm.nih.gov/pubmed/28898252	Impact of common genetic determinants of Hemoglobin A1c on type 2 diabetes risk and diagnosis in ancestrally diverse populations: A transethnic genome-wide meta-analysis.	Glycated hemoglobin levels	88,355 European ancestry individuals,18,472 East Asian ancestry individuals, 7,572 South Asian ancestry individuals, 7,564 African American individuals	33,238 European ancestry individuals, 2,366 East Asian ancestry individuals, 1,302 South Asian ancestry individuals	2p24.1	ATAD2B	ATAD2B			54454			rs17509001-C	rs17509001	0	17509001	intron_variant	0	0.1576	2e-15	14.699	(European)	0.0181	[0.014-0.023] unit increase	Affymetrix, Illumina, Perlegen [~ 2500000] (imputed)	N
2	rs34668726	2	24087095	rs142518269	2017-08-30	27863252	Astle WJ	2016-11-17	Cell	www.ncbi.nlm.nih.gov/pubmed/27863252	The Allelic Landscape of Human Blood Cell Trait Variation and Links to Common Complex Disease.	Mean corpuscular hemoglobin	172,332 European ancestry individuals	NA	2p23.3	ATAD2B	ATAD2B			54454			rs142518269-A	rs142518269	0	142518269	intron_variant	0	0.1308	5e-12	11.301		0.036153	[0.026-0.046] unit decrease	Affymetrix [~ 2500000] (imputed)	N
2	rs34668726	2	24154964	rs12621445	2017-08-30	27863252	Astle WJ	2016-11-17	Cell	www.ncbi.nlm.nih.gov/pubmed/27863252	The Allelic Landscape of Human Blood Cell Trait Variation and Links to Common Complex Disease.	Immature fraction of reticulocytes	170,548 European ancestry individuals	NA	2p23.3	UBXN2A	UBXN2A			165324			rs12621445-T	rs12621445	0	12621445	intron_variant	0	0.1357	4e-46	45.3979		0.0737122	[0.064-0.084] unit decrease	Affymetrix [~ 2500000] (imputed)	N
2	rs34668726	2	24230633	rs56068891	2017-08-30	27863252	Astle WJ	2016-11-17	Cell	www.ncbi.nlm.nih.gov/pubmed/27863252	The Allelic Landscape of Human Blood Cell Trait Variation and Links to Common Complex Disease.	Monocyte percentage of white cells	170,494 European ancestry individuals	NA	2p23.3	MFSD2B	UBXN2A - MFSD2B	165324	388931		6763	1259	rs56068891-G	rs56068891	0	56068891	upstream_gene_variant	1	0.1356	4e-21	20.3979		0.0489765	[0.039-0.059] unit decrease	Affymetrix [~ 2500000] (imputed)	N
2	rs34668726	2	24238928	rs72781680	2017-08-30	27863252	Astle WJ	2016-11-17	Cell	www.ncbi.nlm.nih.gov/pubmed/27863252	The Allelic Landscape of Human Blood Cell Trait Variation and Links to Common Complex Disease.	Lymphocyte counts	171,643 European ancestry individuals	NA	2p23.3	MFSD2B	MFSD2B			388931			rs72781680-T	rs72781680	0	72781680	intron_variant	0	0.1355	9e-40	39.0458		0.0693065	[0.059-0.08] unit increase	Affymetrix [~ 2500000] (imputed)	N
3	rs1109027	2	63374063	rs4671458	2017-03-17	27089181	Okbay A	2016-04-18	Nat Genet	www.ncbi.nlm.nih.gov/pubmed/27089181	Genetic variants associated with subjective well-being, depressive symptoms, and neuroticism identified through genome-wide analyses.	Subjective well-being	298,420 Korculan (founder/genetic isolate), Split (founder/genetic isolate), Vis (founder/genetic isolate), Erasmus Rucphen (founder/genetic isolate) and other European ancestry individuals	NA	2p15	NR	WDPCP, LOC107985769			51057, 107985769			rs4671458-T	rs4671458	0	4671458	intron_variant	0	0.2039	2e-06	5.69897		0.0153	[0.009-0.0216] unit increase	Affymetrix, Illumina, Perlegen [at least 5170349] (imputed)	N
4	rs2042555	2	148618754	rs7582403	2018-02-01	29255261	Luciano M	2017-12-18	Nat Genet	www.ncbi.nlm.nih.gov/pubmed/29255261	Association analysis in over 329,000 individuals identifies 116 independent variants influencing neuroticism.	Neuroticism	329,821 European ancestry individuals	122,867 European ancestry individuals	2q22.3	intergenic	ACVR2A			92			rs7582403-A	rs7582403	0	7582403	intron_variant	0	0.58044	1e-13	13		7.418	z score decrease	Illumina [18485882] (imputed)	N
4	rs2042555	2	148680260	rs3820716	2016-11-25	26831199	Pattaro C	2016-01-21	Nat Commun	www.ncbi.nlm.nih.gov/pubmed/26831199	Genetic associations at 53 loci highlight cell types and biological pathways relevant for kidney function.	Glomerular filtration rate (creatinine)	133,413 European ancestry individuals	42,166 European ancestry individuals, up to 16,471 African ancestry individuals, up to 42,296 Asian ancestry individuals	2q23.1	ACVR2A	ACVR2A			92			rs3820716-A	rs3820716	0	3820716	intron_variant	0	0.53	1e-06	6	(EA)	0.0039	[0.0023-0.0055] unit decrease	Affymetrix, Illumina [~ 2500000] (imputed)	N
4	rs2042555	2	148729050	rs2627019	2018-02-01	29255261	Luciano M	2017-12-18	Nat Genet	www.ncbi.nlm.nih.gov/pubmed/29255261	Association analysis in over 329,000 individuals identifies 116 independent variants influencing neuroticism.	Neuroticism	329,821 European ancestry individuals	122,867 European ancestry individuals	2q23.1	intergenic	ORC4			5000			rs2627019-T	rs2627019	0	2627019	intron_variant	0	0.43064	3e-13	12.5229		7.287	z score increase	Illumina [18485882] (imputed)	N
4	rs2042555	2	148931461	rs1901013	2018-02-01	29255261	Luciano M	2017-12-18	Nat Genet	www.ncbi.nlm.nih.gov/pubmed/29255261	Association analysis in over 329,000 individuals identifies 116 independent variants influencing neuroticism.	Neuroticism	329,821 European ancestry individuals	122,867 European ancestry individuals	2q23.1	intergenic	MBD5			55777			rs1901013-T	rs1901013	0	1901013	intron_variant	0	0.43173	6e-13	12.2218		7.203	z score increase	Illumina [18485882] (imputed)	N
5	rs4673866	2	215453227	rs4673866	2018-02-01	29255261	Luciano M	2017-12-18	Nat Genet	www.ncbi.nlm.nih.gov/pubmed/29255261	Association analysis in over 329,000 individuals identifies 116 independent variants influencing neuroticism.	Neuroticism	329,821 European ancestry individuals	122,867 European ancestry individuals	2q35	VWC2L	VWC2L - ENSAP3	402117	100128203		12574	109094	rs4673866-A	rs4673866	0	4673866	intron_variant	1	0.14402	6e-09	8.22185		5.827	z score decrease	Illumina [18485882] (imputed)	N
6	rs6773869	3	16845144	rs9857592	2018-02-01	29255261	Luciano M	2017-12-18	Nat Genet	www.ncbi.nlm.nih.gov/pubmed/29255261	Association analysis in over 329,000 individuals identifies 116 independent variants influencing neuroticism.	Neuroticism	329,821 European ancestry individuals	122,867 European ancestry individuals	3p24.3	intergenic	PLCL2			23228			rs9857592-A	rs9857592	0	9857592	intron_variant	0	0.29212	4e-11	10.3979		6.613	z score increase	Illumina [18485882] (imputed)	N
6	rs6773869	3	16846967	rs9881798	2016-07-23	26198764	Goes FS	2015-07-21	Am J Med Genet B Neuropsychiatr Genet	www.ncbi.nlm.nih.gov/pubmed/26198764	Genome-wide association study of schizophrenia in Ashkenazi Jews.	Schizophrenia	592 Ashkenazi Jewish ancestry cases, 505 Ashkenazi Jewish ancestry controls, 36,989 cases, 113,075 controls	NA	3p24.3	NR	PLCL2			23228			rs9881798-C	rs9881798	0	9881798	intron_variant	0	NR	7e-06	5.1549		1.05263	[NR]	Illumina [7158791] (imputed)	N
6	rs6773869	3	16859710	rs6779302	2017-07-18	28530673	Sniekers S	2017-05-22	Nat Genet	www.ncbi.nlm.nih.gov/pubmed/28530673	Genome-wide association meta-analysis of 78,308 individuals identifies new loci and genes influencing human intelligence.	Intelligence	up to 58,799 European ancestry adults, up to 19,509 European ancestry children	NA	3p24.3	DAZL, PLCL2	PLCL2			23228			rs6779302-T	rs6779302	0	6779302	intron_variant	0	0.368	5e-08	7.30103		5.452	z score decrease	Affymetrix, Illumina [12104294] (imputed)	N
6	rs6773869	3	16859710	rs6779302	2017-07-18	28530673	Sniekers S	2017-05-22	Nat Genet	www.ncbi.nlm.nih.gov/pubmed/28530673	Genome-wide association meta-analysis of 78,308 individuals identifies new loci and genes influencing human intelligence.	Intelligence	up to 58,799 European ancestry adults, up to 19,509 European ancestry children	NA	3p24.3	DAZL, PLCL2	PLCL2			23228			rs6779302-T	rs6779302	0	6779302	intron_variant	0	0.368	5e-08	7.30103	(Adults)	5.452	z score decrease	Affymetrix, Illumina [12104294] (imputed)	N
6	rs2278609	3	16908518	rs7613595	2017-08-30	27863252	Astle WJ	2016-11-17	Cell	www.ncbi.nlm.nih.gov/pubmed/27863252	The Allelic Landscape of Human Blood Cell Trait Variation and Links to Common Complex Disease.	Sum eosinophil basophil counts	171,771 European ancestry individuals	NA	3p24.3	PLCL2	PLCL2			23228			rs7613595-C	rs7613595	0	7613595	intron_variant	0	0.2168	3e-10	9.52288		0.0272823	[0.019-0.036] unit decrease	Affymetrix [~ 2500000] (imputed)	N
7	rs1542212	3	35693167	rs9810464	2018-02-01	29255261	Luciano M	2017-12-18	Nat Genet	www.ncbi.nlm.nih.gov/pubmed/29255261	Association analysis in over 329,000 individuals identifies 116 independent variants influencing neuroticism.	Neuroticism	329,821 European ancestry individuals	122,867 European ancestry individuals	3p22.3	intergenic	ARPP21			10777			rs9810464-A	rs9810464	0	9810464	intron_variant	0	0.39291	7e-10	9.1549		6.162	z score increase	Illumina [18485882] (imputed)	N
8	rs73082363	3	49130378	rs73082363	2018-01-29	29212778	van der Harst P	2017-12-06	Circ Res	www.ncbi.nlm.nih.gov/pubmed/29212778	The Identification of 64 Novel Genetic Loci Provides an Expanded View on the Genetic Architecture of Coronary Artery Disease.	Coronary artery disease	34,541 cases, 261,984 controls	88,192 cases, 162,544 controls	3p21.31	MIR6890, QARS, QRICH1	QRICH1			54870			rs73082363-T	rs73082363	0	73082363	intron_variant	0	0.89	6e-09	8.22185		0.061	[0.039-0.083] unit increase	Affymetrix [7947838] (imputed)	N
8	rs73082363	3	49448566	rs7623687	2017-09-28	28714975	Nelson CP	2017-07-17	Nat Genet	www.ncbi.nlm.nih.gov/pubmed/28714975	Association analyses based on false discovery rate implicate new loci for coronary artery disease.	Coronary artery disease (myocardial infartum, percutaneous transluminal coronary angioplasty, coronary artery bypass grafting, angina or chromic ischemic heart disease)	18,467 European and unknown ancestry cases, 45,264 European and unknown ancestry controls	57,347 European and unknown ancestry cases, 219,521 European and unknown ancestry controls	3p21.31	RHOA	RHOA			387			rs7623687-A	rs7623687	0	7623687	intron_variant	0	0.859	4e-10	9.39794		1.076	[1.052-1.101]	Affymetrix [9149595] (imputed)	N
8	rs73082363	3	49448566	rs7623687	2018-01-29	29212778	van der Harst P	2017-12-06	Circ Res	www.ncbi.nlm.nih.gov/pubmed/29212778	The Identification of 64 Novel Genetic Loci Provides an Expanded View on the Genetic Architecture of Coronary Artery Disease.	Coronary artery disease	88,192 cases, 162,544 controls	34,541 cases, 261,984 controls	3p21.31	AMT, RHOA, TCTA	RHOA			387			rs7623687-A	rs7623687	0	7623687	intron_variant	0	0.8581	1e-08	8		0.0529	[0.035-0.071] unit increase	NR [8041861] (imputed)	N
11	rs1278493	3	135814009	rs1278493	2018-02-01	29255261	Luciano M	2017-12-18	Nat Genet	www.ncbi.nlm.nih.gov/pubmed/29255261	Association analysis in over 329,000 individuals identifies 116 independent variants influencing neuroticism.	Neuroticism	329,821 European ancestry individuals	122,867 European ancestry individuals	3q22.3	intergenic	PPP2R3A			5523			rs1278493-A	rs1278493	0	1278493	intron_variant	0	0.57067	2e-12	11.699		7.072	z score increase	Illumina [18485882] (imputed)	N
11	rs6795372	3	135888642	rs73222236	2018-01-29	29212778	van der Harst P	2017-12-06	Circ Res	www.ncbi.nlm.nih.gov/pubmed/29212778	The Identification of 64 Novel Genetic Loci Provides an Expanded View on the Genetic Architecture of Coronary Artery Disease.	Coronary artery disease	88,192 cases, 162,544 controls	34,541 cases, 261,984 controls	3q22.3	MSL2	MSL2			55167			rs73222236-A	rs73222236	0	73222236	intron_variant	0	0.6673	1e-08	8		0.0385	[0.025-0.052] unit decrease	NR [8041861] (imputed)	N
11	rs1278493	3	135992645	rs12488721	2018-02-01	29255261	Luciano M	2017-12-18	Nat Genet	www.ncbi.nlm.nih.gov/pubmed/29255261	Association analysis in over 329,000 individuals identifies 116 independent variants influencing neuroticism.	Neuroticism	329,821 European ancestry individuals	122,867 European ancestry individuals	3q22.3	intergenic	PCCB			5096			rs12488721-T	rs12488721	0	12488721	intron_variant	0	0.59343	3e-14	13.5229		7.622	z score increase	Illumina [18485882] (imputed)	N
11	rs1278493	3	136154828	rs66691851	2016-07-23	26198764	Goes FS	2015-07-21	Am J Med Genet B Neuropsychiatr Genet	www.ncbi.nlm.nih.gov/pubmed/26198764	Genome-wide association study of schizophrenia in Ashkenazi Jews.	Schizophrenia	592 Ashkenazi Jewish ancestry cases, 505 Ashkenazi Jewish ancestry controls, 36,989 cases, 113,075 controls	NA	3q22.3	NR	STAG1			10274			rs66691851-C	rs66691851	0	66691851	intron_variant	0	NR	2e-11	10.699		1.07527	[NR]	Illumina [7158791] (imputed)	N
11	rs1278493	3	136154828	rs66691851	2017-11-10	28991256	Li Z	2017-10-09	Nat Genet	www.ncbi.nlm.nih.gov/pubmed/28991256	Genome-wide association analysis identifies 30 new susceptibility loci for schizophrenia.	Schizophrenia	7,699 Chinese ancestry cases, 35,476 European ancestry cases, 18,327 Chinese ancestry controls, 46,839 European ancestry controls	4,384 Chinese ancestry cases, 5,770 Chinese ancestry controls	3q22.3	MSL2, PCCB, STAG1, TMEM22	STAG1			10274			rs66691851-C	rs66691851	0	66691851	intron_variant	0	NR	4e-15	14.3979		1.07991	[1.06-1.1]	Affymetrix, Illumina [up to 5107227] (imputed)	N
11	rs1278493	3	136154828	rs66691851	2018-02-01	29255261	Luciano M	2017-12-18	Nat Genet	www.ncbi.nlm.nih.gov/pubmed/29255261	Association analysis in over 329,000 individuals identifies 116 independent variants influencing neuroticism.	Neuroticism	329,821 European ancestry individuals	122,867 European ancestry individuals	3q22.3	intergenic	STAG1			10274			rs66691851-T	rs66691851	0	66691851	intron_variant	0	0.39605	5e-14	13.301		7.523	z score decrease	Illumina [18485882] (imputed)	N
11	rs1278493	3	136288405	rs7432375	2017-08-16	28540026	Anney RJL	2017-05-22	Mol Autism	www.ncbi.nlm.nih.gov/pubmed/28540026	Meta-analysis of GWAS of over 16,000 individuals with autism spectrum disorder highlights a novel locus at 10q24.32 and a significant overlap with schizophrenia.	Autism spectrum disorder or schizophrenia	schizophrenia cases and controls (see Ripke, 2014), up to 6,197 European ancestry ASD cases, up to 7,377 European ancestry controls, up to 1,190 ASD cases, up to 1,190 controls	NA	3q22.3	IL20RB, MSL2, NCK1, NCK1-AS1, PCCB, PPP2R3A, SLC35G2, STAG1	STAG1			10274			rs7432375-?	rs7432375	0	7432375	intron_variant	0		3e-08	7.52288		1.05263	[1.03-1.08]	Affymetrix, Illumina [NR]	N
11	rs1278493	3	136288405	rs7432375	2018-02-01	29255261	Luciano M	2017-12-18	Nat Genet	www.ncbi.nlm.nih.gov/pubmed/29255261	Association analysis in over 329,000 individuals identifies 116 independent variants influencing neuroticism.	Neuroticism	329,821 European ancestry individuals	122,867 European ancestry individuals	3q22.3	intergenic	STAG1			10274			rs7432375-A	rs7432375	0	7432375	intron_variant	0	0.39568	4e-14	13.3979		7.575	z score decrease	Illumina [18485882] (imputed)	N
11	rs1278493	3	136288405	rs7432375	2015-04-16	25056061	Ripke S	2014-07-22	Nature	www.ncbi.nlm.nih.gov/pubmed/25056061	Biological insights from 108 schizophrenia-associated genetic loci.	Schizophrenia	32,405 European ancestry cases, 42,221 European ancestry controls, 1,235 European ancestry cases and 1,235 European ancestry controls from 1235 parent-offspring trios, 1,836 East Asian ancestry cases, 3,383 East Asian ancestry controls	1,513 European ancestry cases, 66,236 European ancestry controls	3q22.3	MSL2, NCK1, PCCB, PPP2R3A, SLC35G2, STAG1	STAG1			10274			rs7432375-G	rs7432375	0	7432375	intron_variant	0	0.551	7e-11	10.1549		1.07181	[1.05-1.09]	Affymetrix, Illumina [9005918] (imputed)	N
11	rs1278493	3	136398387	rs7634476	2018-02-01	29255261	Luciano M	2017-12-18	Nat Genet	www.ncbi.nlm.nih.gov/pubmed/29255261	Association analysis in over 329,000 individuals identifies 116 independent variants influencing neuroticism.	Neuroticism	329,821 European ancestry individuals	122,867 European ancestry individuals	3q22.3	intergenic	STAG1			10274			rs7634476-A	rs7634476	0	7634476	intron_variant	0	0.39582	3e-14	13.5229		7.587	z score decrease	Illumina [18485882] (imputed)	N
11	rs1278493	3	136500733	rs1729951	2018-02-01	29255261	Luciano M	2017-12-18	Nat Genet	www.ncbi.nlm.nih.gov/pubmed/29255261	Association analysis in over 329,000 individuals identifies 116 independent variants influencing neuroticism.	Neuroticism	329,821 European ancestry individuals	122,867 European ancestry individuals	3q22.3	intergenic	STAG1 - SLC35G2	10274	80723		29479	37128	rs1729951-T	rs1729951	0	1729951	intergenic_variant	1	0.38259	1e-13	13		7.389	z score decrease	Illumina [18485882] (imputed)	N
12	rs7696796	4	183166469	rs7696796	2018-02-01	29255261	Luciano M	2017-12-18	Nat Genet	www.ncbi.nlm.nih.gov/pubmed/29255261	Association analysis in over 329,000 individuals identifies 116 independent variants influencing neuroticism.	Neuroticism	329,821 European ancestry individuals	122,867 European ancestry individuals	4q34.3	intergenic	TENM3			55714			rs7696796-A	rs7696796	0	7696796	intron_variant	0	0.25319	9e-11	10.0458		6.49	z score increase	Illumina [18485882] (imputed)	N
13	rs35267052	5	87939654	rs10514301	2017-08-30	27863252	Astle WJ	2016-11-17	Cell	www.ncbi.nlm.nih.gov/pubmed/27863252	The Allelic Landscape of Human Blood Cell Trait Variation and Links to Common Complex Disease.	Platelet count	166,066 European ancestry individuals	NA	5q14.3	LINC00461	LINC00461			645323			rs10514301-T	rs10514301	0	10514301	intron_variant	0	0.1177	3e-12	11.5229		0.0394402	[0.028-0.051] unit increase	Affymetrix [~ 2500000] (imputed)	N
13	rs3814424	5	87965021	rs6893807	2014-11-27	24861553	Wen W	2014-05-26	Hum Mol Genet	www.ncbi.nlm.nih.gov/pubmed/24861553	Meta-analysis of genome-wide association studies in East Asian-ancestry populations identifies four new loci for body mass index.	Body mass index	82,438 East Asian ancestry individuals, 4,301 South East Asian ancestry individuals	Up to 47,352 East Asian ancestry individuals	5q14.3	LINC00461	LINC00461			645323			rs6893807-G	rs6893807	0	6893807	intron_variant	0	0.46	1e-06	6		0.024	[0.014-0.034] unit increase	Affymetrix, Illumina [~ 2500000] (imputed)	N
13	rs6882046	5	87968864	rs6882046	2018-02-01	29255261	Luciano M	2017-12-18	Nat Genet	www.ncbi.nlm.nih.gov/pubmed/29255261	Association analysis in over 329,000 individuals identifies 116 independent variants influencing neuroticism.	Neuroticism	329,821 European ancestry individuals	122,867 European ancestry individuals	5q14.3	intergenic	LINC00461			645323			rs6882046-A	rs6882046	0	6882046	non_coding_transcript_exon_variant	0	0.72511	3e-15	14.5229		7.886	z score decrease	Illumina [18485882] (imputed)	N
13	rs6882046	5	87968864	rs6882046	2017-02-24	27225129	Okbay A	2016-05-26	Nature	www.ncbi.nlm.nih.gov/pubmed/27225129	Genome-wide association study identifies 74 loci associated with educational attainment.	Educational attainment (years of education)	405,072 European ancestry individuals	NA	5q14.3	NR	LINC00461			645323			rs6882046-A	rs6882046	0	6882046	non_coding_transcript_exon_variant	0	0.7381	8e-14	13.0969		0.0188897	NR unit decrease	Affymetrix, Illumina, Perlegen [~ 9300000] (imputed)	N
13	rs6882046	5	87968864	rs6882046	2017-02-25	27225129	Okbay A	2016-05-26	Nature	www.ncbi.nlm.nih.gov/pubmed/27225129	Genome-wide association study identifies 74 loci associated with educational attainment.	Educational attainment (college completion)	280,007 European ancestry individuals	NA	5q14.3	NR	LINC00461			645323			rs6882046-?	rs6882046	0	6882046	non_coding_transcript_exon_variant	0	0.2594	2e-10	9.69897		1.04386	[NR]	Affymetrix, Illumina, Perlegen [~ 9300000] (imputed)	N
13	rs6882046	5	87968864	rs6882046	2017-03-17	27089181	Okbay A	2016-04-18	Nat Genet	www.ncbi.nlm.nih.gov/pubmed/27089181	Genetic variants associated with subjective well-being, depressive symptoms, and neuroticism identified through genome-wide analyses.	Neuroticism	170,911 European ancestry individuals	NA	5q14.3	NR	LINC00461			645323			rs6882046-A	rs6882046	0	6882046	non_coding_transcript_exon_variant	0	0.708	2e-07	6.69897		0.0197481	[0.012-0.027] unit decrease	Affymetrix [up to 6544775] (imputed)	N
13	rs6882046	5	87968864	rs6882046	2015-05-08	25201988	Rietveld CA	2014-09-08	Proc Natl Acad Sci U S A	www.ncbi.nlm.nih.gov/pubmed/25201988	Common genetic variants associated with cognitive performance identified using the proxy-phenotype method.	Educational attainment	106,736 European ancestry individuals	NA	5q14.3	intergenic	LINC00461			645323			rs6882046-A	rs6882046	0	6882046	non_coding_transcript_exon_variant	0	0.727	9e-07	6.04576		0.024	[NR] unit decrease	Affymetrix, Illumina [NR] (imputed)	N
13	rs3814424	5	87968953	rs3814424	2017-05-12	27918536	Lo MT	2016-12-05	Nat Genet	www.ncbi.nlm.nih.gov/pubmed/27918536	Genome-wide analyses for personality traits identify six genomic loci and show correlations with psychiatric disorders.	Conscientiousness	76,551 European ancestry individuals	46,581 European ancestry individuals	5q14.3	LINC00461	LINC00461			645323			rs3814424-T	rs3814424	0	3814424	non_coding_transcript_exon_variant	0	0.17	6e-07	6.22185		0.289	[0.19-0.39] unit decrease (23andMe Discovery cohort)	Affymetrix, Illumina [2166809] (imputed)	N
13	rs3814424	5	87969927	rs1846974	2017-10-27	28892062	Akiyama M	2017-09-11	Nat Genet	www.ncbi.nlm.nih.gov/pubmed/28892062	Genome-wide association study identifies 112 new loci for body mass index in the Japanese population.	Body mass index	up to 72,390 Japanese ancestry women, up to 85,894 Japanese ancestry men	up to 10,048 Japanese ancestry women, up to 5,098 Japanese ancestry men, up to 181,999 European ancestry women, up to 140,155 European ancestry controls	5q14.3	LINC00461	LINC00461			645323			rs1846974-A	rs1846974	0	1846974	intron_variant	0	0.491	2e-15	14.699	(Japanese)	0.027	[0.021-0.033] kg/m2 increase	Illumina [6108953] (imputed)	N
13	rs3814424	5	87978252	rs16903285	2017-10-27	28892062	Akiyama M	2017-09-11	Nat Genet	www.ncbi.nlm.nih.gov/pubmed/28892062	Genome-wide association study identifies 112 new loci for body mass index in the Japanese population.	Body mass index	up to 72,390 Japanese ancestry women, up to 85,894 Japanese ancestry men	up to 10,048 Japanese ancestry women, up to 5,098 Japanese ancestry men, up to 181,999 European ancestry women, up to 140,155 European ancestry controls	5q14.3	LINC00461	LINC00461			645323			rs16903285-C	rs16903285	0	16903285	intron_variant	0	0.14	6e-16	15.2218		0.025	[0.019-0.031] kg/m2 increase	Illumina [6108953] (imputed)	N
14	rs10045508	5	107731010	rs10078397	2018-02-01	29255261	Luciano M	2017-12-18	Nat Genet	www.ncbi.nlm.nih.gov/pubmed/29255261	Association analysis in over 329,000 individuals identifies 116 independent variants influencing neuroticism.	Neuroticism	329,821 European ancestry individuals	122,867 European ancestry individuals	5q21.3	intergenic	FBXL17 - LOC105379114	64839	105379114		13211	72093	rs10078397-A	rs10078397	0	10078397	intergenic_variant	1	0.23068	1e-10	10		6.443	z score increase	Illumina [18485882] (imputed)	N
15	rs868754	7	1937261	rs10267593	2018-01-29	29212778	van der Harst P	2017-12-06	Circ Res	www.ncbi.nlm.nih.gov/pubmed/29212778	The Identification of 64 Novel Genetic Loci Provides an Expanded View on the Genetic Architecture of Coronary Artery Disease.	Coronary artery disease	88,192 cases, 162,544 controls	34,541 cases, 261,984 controls	7p22.3	MAD1L1	MAD1L1			8379			rs10267593-A	rs10267593	0	10267593	intron_variant	0	0.2052	5e-09	8.30103		0.0412	[0.027-0.055] unit decrease	NR [8041861] (imputed)	N
15	rs868754	7	1937261	rs10267593	2018-01-29	29212778	van der Harst P	2017-12-06	Circ Res	www.ncbi.nlm.nih.gov/pubmed/29212778	The Identification of 64 Novel Genetic Loci Provides an Expanded View on the Genetic Architecture of Coronary Artery Disease.	Coronary artery disease	up to 122,733 cases, up to 424,528 controls	NA	7p22.3	MAD1L1	MAD1L1			8379			rs10267593-A	rs10267593	0	10267593	intron_variant	0	0.2012	2e-08	7.69897		0.036	[0.023-0.049] unit decrease	Affymetrix [at least 7947838] (imputed)	N
15	rs868754	7	1950809	rs4332037	2017-06-04	28115744	Ikeda M	2017-01-24	Mol Psychiatry	www.ncbi.nlm.nih.gov/pubmed/28115744	A genome-wide association study identifies two novel susceptibility loci and trans population polygenicity associated with bipolar disorder.	Bipolar disorder	2,964 Japanese ancestry case, 61,887 Japanese ancestry controls, 7,481 European ancestry cases, 9,250 European ancestry controls	NA	7p22.3	MAD1L1	MAD1L1			8379			rs4332037-T	rs4332037	0	4332037	intron_variant	0	NR	2e-09	8.69897		1.16592	[1.10894251242016-1.22582369222999]	Illumina [at least 6195093] (imputed)	N
15	rs868754	7	1950809	rs4332037	2011-10-19	21926972	Sklar P	2011-09-18	Nat Genet	www.ncbi.nlm.nih.gov/pubmed/21926972	Large-scale genome-wide association analysis of bipolar disorder identifies a new susceptibility locus near ODZ4.	Bipolar disorder	7,481 European ancestry cases, 9,250 European ancestry controls	4,496 European ancestry cases, 42,422 European ancestry controls	7p22.3	MAD1L1	MAD1L1			8379			rs4332037-T	rs4332037	0	4332037	intron_variant	0	NR	7e-06	5.1549		1.11	[NR]	Affymetrix, Illumina [2415422] (imputed)	N
15	rs868754	7	2032803	rs11764590	2018-02-01	29255261	Luciano M	2017-12-18	Nat Genet	www.ncbi.nlm.nih.gov/pubmed/29255261	Association analysis in over 329,000 individuals identifies 116 independent variants influencing neuroticism.	Neuroticism	329,821 European ancestry individuals	122,867 European ancestry individuals	7p22.3	intergenic	MAD1L1			8379			rs11764590-T	rs11764590	0	11764590	intron_variant	0	0.18595	8e-08	7.09691		5.36	z score decrease	Illumina [18485882] (imputed)	N
16	rs7805419	7	12261911	rs11509880	2018-01-29	29212778	van der Harst P	2017-12-06	Circ Res	www.ncbi.nlm.nih.gov/pubmed/29212778	The Identification of 64 Novel Genetic Loci Provides an Expanded View on the Genetic Architecture of Coronary Artery Disease.	Coronary artery disease	88,192 cases, 162,544 controls	34,541 cases, 261,984 controls	7p21.3	TMEM106B	TMEM106B			54664			rs11509880-A	rs11509880	0	11509880	intron_variant	0	0.3646	3e-08	7.52288		0.0367	[0.024-0.05] unit increase	NR [8041861] (imputed)	N
16	rs7805419	7	12261911	rs11509880	2018-01-29	29212778	van der Harst P	2017-12-06	Circ Res	www.ncbi.nlm.nih.gov/pubmed/29212778	The Identification of 64 Novel Genetic Loci Provides an Expanded View on the Genetic Architecture of Coronary Artery Disease.	Coronary artery disease	up to 122,733 cases, up to 424,528 controls	NA	7p21.3	TMEM106B	TMEM106B			54664			rs11509880-A	rs11509880	0	11509880	intron_variant	0	0.3612	3e-08	7.52288		0.0327	[0.021-0.044] unit increase	Affymetrix [at least 7947838] (imputed)	N
16	rs7805419	7	12263800	rs11509153	2017-07-04	28441426	White CC	2017-04-25	PLoS Med	www.ncbi.nlm.nih.gov/pubmed/28441426	Identification of genes associated with dissociation of cognitive performance and neuropathological burden: Multistep analysis of genetic, epigenetic, and transcriptional data.	Residual cognition	979 European ancestry individuals	NA	7p21.3	TMEM106B	TMEM106B			54664			rs11509153-A	rs11509153	0	11509153	intron_variant	0	0.41	9e-06	5.04576		0.19	[NR] z score increase	Affymetrix, Illumina [~ 7000000] (imputed)	N
17	rs60668206	7	73925943	rs60668206	2018-02-01	29255261	Luciano M	2017-12-18	Nat Genet	www.ncbi.nlm.nih.gov/pubmed/29255261	Association analysis in over 329,000 individuals identifies 116 independent variants influencing neuroticism.	Neuroticism	329,821 European ancestry individuals	122,867 European ancestry individuals	7q11.23	GTF2IRD1	GTF2IRD1			9569			rs60668206-T	rs60668206	0	60668206	intron_variant	0	0.19744	3e-08	7.52288		5.52	z score increase	Illumina [18485882] (imputed)	N
17	rs60668206	7	73926112	rs2267828	2017-02-09	26663301	Lessard CJ	2016-05-01	Arthritis Rheumatol	www.ncbi.nlm.nih.gov/pubmed/26663301	Identification of a Systemic Lupus Erythematosus Risk Locus Spanning ATG16L2, FCHSD2, and P2RY2 in Koreans.	Systemic lupus erythematosus	1,174 Korean ancestry cases, 4,246 Korean ancestry controls	739 Korean ancestry cases, 677 Chinese ancestry cases, 436 Korean ancestry controls, 709 Chinese ancestry controls	7q11.23	GTF2IRD1	GTF2IRD1			9569			rs2267828-?	rs2267828	0	2267828	intron_variant	0	NR	6e-08	7.22185		1.23457	[1.14-1.32]	Illumina [NR]	N
18	rs6976111	7	117529641	rs10244364	2018-02-01	29255261	Luciano M	2017-12-18	Nat Genet	www.ncbi.nlm.nih.gov/pubmed/29255261	Association analysis in over 329,000 individuals identifies 116 independent variants influencing neuroticism.	Neuroticism	329,821 European ancestry individuals	122,867 European ancestry individuals	7q31.31	intergenic	CTTNBP2 - LOC105375470	83992	105375470		16080	261762	rs10244364-T	rs10244364	0	10244364	intergenic_variant	1	0.68219	6e-10	9.22185		6.179	z score decrease	Illumina [18485882] (imputed)	N
18	rs6976111	7	117529641	rs10244364	2017-03-17	27089181	Okbay A	2016-04-18	Nat Genet	www.ncbi.nlm.nih.gov/pubmed/27089181	Genetic variants associated with subjective well-being, depressive symptoms, and neuroticism identified through genome-wide analyses.	Neuroticism	170,911 European ancestry individuals	NA	7q31.31	NR	CTTNBP2 - LOC105375470	83992	105375470		16080	261762	rs10244364-T	rs10244364	0	10244364	intergenic_variant	1	0.664	4e-07	6.39794		0.0186511	[0.011-0.026] unit decrease	Affymetrix [up to 6544775] (imputed)	N
19	rs35864494	7	126496513	rs2283079	2018-02-01	29255261	Luciano M	2017-12-18	Nat Genet	www.ncbi.nlm.nih.gov/pubmed/29255261	Association analysis in over 329,000 individuals identifies 116 independent variants influencing neuroticism.	Neuroticism	329,821 European ancestry individuals	122,867 European ancestry individuals	7q31.33	intergenic	GRM8			2918			rs2283079-A	rs2283079	0	2283079	intron_variant	0	0.54175	4e-12	11.3979		6.949	z score decrease	Illumina [18485882] (imputed)	N
20	rs2945232	8	8092025	rs2980436	2017-11-10	28991256	Li Z	2017-10-09	Nat Genet	www.ncbi.nlm.nih.gov/pubmed/28991256	Genome-wide association analysis identifies 30 new susceptibility loci for schizophrenia.	Schizophrenia	7,699 Chinese ancestry cases, 35,476 European ancestry cases, 18,327 Chinese ancestry controls, 46,839 European ancestry controls	4,384 Chinese ancestry cases, 5,770 Chinese ancestry controls	8p23.1	ERI1, FAM85B, FAM86B3P, FAM86C1	FAM86B3P			286042			rs2980436-A	rs2980436	0	2980436	non_coding_transcript_exon_variant	0	NR	2e-08	7.69897		1.057	[1.04-1.08]	Affymetrix, Illumina [up to 5107227] (imputed)	N
20	rs2945232	8	8094870	rs2980439	2018-02-01	29255261	Luciano M	2017-12-18	Nat Genet	www.ncbi.nlm.nih.gov/pubmed/29255261	Association analysis in over 329,000 individuals identifies 116 independent variants influencing neuroticism.	Neuroticism	329,821 European ancestry individuals	122,867 European ancestry individuals	8p23.1	intergenic	FAM86B3P, ALG1L13P			286042, 106479038			rs2980439-A	rs2980439	0	2980439	intron_variant	0	0.46895	7e-28	27.1549		10.944	z score decrease	Illumina [18485882] (imputed)	N
20	rs2945232	8	8094961	rs2948294	2017-08-30	27863252	Astle WJ	2016-11-17	Cell	www.ncbi.nlm.nih.gov/pubmed/27863252	The Allelic Landscape of Human Blood Cell Trait Variation and Links to Common Complex Disease.	Red cell distribution width	171,529 European ancestry individuals	NA	8p23.1	FAM86B3P, ALG1L13P	ALG1L13P, FAM86B3P			106479038, 286042			rs2948294-G	rs2948294	0	2948294	intron_variant	0	0.4329	6e-26	25.2218		0.0383123	[0.031-0.045] unit increase	Affymetrix [~ 2500000] (imputed)	N
20	rs2945232	8	8098038	rs2945232	2016-07-23	26198764	Goes FS	2015-07-21	Am J Med Genet B Neuropsychiatr Genet	www.ncbi.nlm.nih.gov/pubmed/26198764	Genome-wide association study of schizophrenia in Ashkenazi Jews.	Schizophrenia	592 Ashkenazi Jewish ancestry cases, 505 Ashkenazi Jewish ancestry controls, 36,989 cases, 113,075 controls	NA	8p23.1	NR	FAM86B3P, ALG1L13P			286042, 106479038			rs2945232-C	rs2945232	0	2945232	non_coding_transcript_exon_variant	0	NR	2e-08	7.69897		1.06383	[NR]	Illumina [7158791] (imputed)	N
20	rs2921036	8	8307643	rs2921073	2017-10-24	28892059	Chang D	2017-09-11	Nat Genet	www.ncbi.nlm.nih.gov/pubmed/28892059	A meta-analysis of genome-wide association studies identifies 17 new Parkinson's disease risk loci.	Parkinson's disease	20,184 European ancestry cases, 397,324 European ancestry controls	5,851 European ancestry cases, 5,866 European ancestry controls	8p23.1	NR	LOC105379222 - LOC107986913	105379222	107986913		50844	11211	rs2921073-C	rs2921073	0	2921073	intergenic_variant	1	NR	1e-07	7		1.06157	[1.04-1.08]	Illumina [11933700] (imputed)	N
20	rs2979162	8	8308044	rs2921071	2017-08-30	27863252	Astle WJ	2016-11-17	Cell	www.ncbi.nlm.nih.gov/pubmed/27863252	The Allelic Landscape of Human Blood Cell Trait Variation and Links to Common Complex Disease.	White blood cell count (basophil)	171,846 European ancestry individuals	NA	8p23.1	intergenic	LOC105379222 - LOC107986913	105379222	107986913		51245	10810	rs2921071-C	rs2921071	0	2921071	intergenic_variant	1	0.4723	1e-10	10		0.0228389	[0.016-0.03] unit decrease	Affymetrix [~ 2500000] (imputed)	N
20	rs2921036	8	8363897	rs2921036	2018-02-01	29255261	Luciano M	2017-12-18	Nat Genet	www.ncbi.nlm.nih.gov/pubmed/29255261	Association analysis in over 329,000 individuals identifies 116 independent variants influencing neuroticism.	Neuroticism	329,821 European ancestry individuals	122,867 European ancestry individuals	8p23.1	CLDN23, ERI1, MFHAS1, SGK223	LOC107986913 - LOC105379224	107986913	105379224		38916	54470	rs2921036-T	rs2921036	0	2921036	intergenic_variant	1	0.48746	3e-31	30.5229		11.629	z score increase	Illumina [18485882] (imputed)	N
20	rs2921036	8	8387095	rs7826238	2017-09-22	28739976	Wain LV	2017-07-24	Hypertension	www.ncbi.nlm.nih.gov/pubmed/28739976	Novel Blood Pressure Locus and Gene Discovery Using Genome-Wide Association Study and Expression Data Sets From Blood and the Kidney.	Systolic blood pressure	150,134 European ancestry individuals	87,359 European ancestry individuals, 140,886 European and unknown ancestry individuals	8p23.1	intergenic	LOC107986913 - LOC105379224	107986913	105379224		62114	31272	rs7826238-T	rs7826238	0	7826238	intergenic_variant	1	0.474	3e-15	14.5229		0.335	[0.25-0.42] unit increase	Affymetrix, Illumina, Perlegen [7994604] (imputed)	N
20	rs2921036	8	8387095	rs7826238	2017-09-22	28739976	Wain LV	2017-07-24	Hypertension	www.ncbi.nlm.nih.gov/pubmed/28739976	Novel Blood Pressure Locus and Gene Discovery Using Genome-Wide Association Study and Expression Data Sets From Blood and the Kidney.	Systolic blood pressure	150,134 European ancestry individuals	87,359 European ancestry individuals, 140,886 European and unknown ancestry individuals	8p23.1	intergenic	LOC107986913 - LOC105379224	107986913	105379224		62114	31272	rs7826238-T	rs7826238	0	7826238	intergenic_variant	1	0.474	8e-07	6.09691	(EA, initial)	0.357	[0.22-0.5] unit increase	Affymetrix, Illumina, Perlegen [7994604] (imputed)	N
20	rs2428	8	8524474	rs11992186	2018-02-01	29255261	Luciano M	2017-12-18	Nat Genet	www.ncbi.nlm.nih.gov/pubmed/29255261	Association analysis in over 329,000 individuals identifies 116 independent variants influencing neuroticism.	Neuroticism	329,821 European ancestry individuals	122,867 European ancestry individuals	8p23.1	intergenic	RN7SL178P - LOC105379225	106479286	105379225		84309	18328	rs11992186-C	rs11992186	0	11992186	intergenic_variant	1	0.48898	3e-27	26.5229		10.818	z score increase	Illumina [18485882] (imputed)	N
20	rs2428	8	8548117	rs7829975	2018-02-02	29187730	Ward J	2017-11-30	Transl Psychiatry	www.ncbi.nlm.nih.gov/pubmed/29187730	Genome-wide analysis in UK Biobank identifies four loci associated with mood instability and genetic correlation with major depressive disorder, anxiety disorder and schizophrenia.	Mood instability	43,660 European ancestry cases without a psychiatric disorder diagnosis, 60,443 European ancestry controls	NA	8p23.1	CLDN23, MFHAS1	LOC105379225 - CLDN23	105379225	137075		1871	11549	rs7829975-A	rs7829975	0	7829975	intergenic_variant	1	0.523	5e-09	8.30103		0.052	[0.034-0.07] unit increase	Affymetrix [8797848] (imputed)	N
20	rs2428	8	8548117	rs7829975	2018-02-02	29187730	Ward J	2017-11-30	Transl Psychiatry	www.ncbi.nlm.nih.gov/pubmed/29187730	Genome-wide analysis in UK Biobank identifies four loci associated with mood instability and genetic correlation with major depressive disorder, anxiety disorder and schizophrenia.	Mood instability	53,525 European ancestry cases, 60,443 European ancestry controls	NA	8p23.1	CLDN23, MFHAS1	LOC105379225 - CLDN23	105379225	137075		1871	11549	rs7829975-A	rs7829975	0	7829975	intergenic_variant	1	0.516	2e-09	8.69897		0.051	[0.034-0.068] unit increase	Affymetrix [8797848] (imputed)	N
20	rs13248423	8	8550255	rs11249878	2016-09-19	26451028	Hofer E	2015-10-08	Stroke	www.ncbi.nlm.nih.gov/pubmed/26451028	White Matter Lesion Progression: Genome-Wide Search for Genetic Influences.	White matter lesion progression	1,085 European ancestry elderly cases, 6,688 European ancestry elderly controls	NA	8p23.1	CLDN23	LOC105379225 - CLDN23	105379225	137075		4009	9411	rs11249878-C	rs11249878	0	11249878	intergenic_variant	1	0.3	8e-06	5.09691		1.27	[NR]	Affymetrix, Illumina [up to 2543887] (imputed)	N
20	rs13248423	8	8577379	rs13256369	2013-04-09	23251661	Comuzzie AG	2012-12-04	PLoS One	www.ncbi.nlm.nih.gov/pubmed/23251661	Novel genetic loci identified for the pathophysiology of childhood obesity in the Hispanic population.	Obesity-related traits	815 Hispanic children from 263 families	NA	8p23.1	CLDN23	CLDN23 - MFHAS1	137075	9258		15762	63485	rs13256369-G	rs13256369	0	13256369	upstream_gene_variant	1	0.413	3e-06	5.52288	(IGFBP-3 )	0.03	[NR] ng/mL increase	Illumina [899892]	N
20	rs488566	8	8609880	rs17154702	2017-08-03	28447399	Jia P	2017-04-26	Am J Med Genet B Neuropsychiatr Genet	www.ncbi.nlm.nih.gov/pubmed/28447399	Genome-wide association study of HIV-associated neurocognitive disorder (HAND): A CHARTER group study.	Neurocognitive impairment in HIV-1 infection (continuous)	490 African American individuals, 443 European ancestry individuals, 99 Hispanic individuals, 17 individuals	NA	8p23.1	intergenic	CLDN23 - MFHAS1	137075	9258		48263	30984	rs17154702-A	rs17154702	0	17154702	intron_variant	1		3e-06	5.52288		0.118	unit decrease	Affymetrix [NR]	N
20	rs2428	8	8646246	rs12682352	2018-02-01	29255261	Luciano M	2017-12-18	Nat Genet	www.ncbi.nlm.nih.gov/pubmed/29255261	Association analysis in over 329,000 individuals identifies 116 independent variants influencing neuroticism.	Neuroticism	329,821 European ancestry individuals	122,867 European ancestry individuals	8p23.1	NR	MFHAS1			9258			rs12682352-C	rs12682352	0	12682352	intron_variant	0	0.47697	1e-24	24		0.05752	[0.047-0.069] unit decrease	Illumina [18485882] (imputed)	N
20	rs2428	8	8646246	rs12682352	2016-12-13	27067015	Smith DJ	2016-04-12	Mol Psychiatry	www.ncbi.nlm.nih.gov/pubmed/27067015	Genome-wide analysis of over 106â€‰000 individuals identifies 9 neuroticism-associated loci.	Neuroticism	91,370 European ancestry individuals, 15,346 individuals	NA	8p23.1	Intergenic	MFHAS1			9258			rs12682352-T	rs12682352	0	12682352	intron_variant	0	0.525	2e-15	14.699		0.115	[0.088-0.142] unit increase	Affymetrix [7207648] (imputed)	N
20	rs2428	8	8685854	rs1039916	2018-02-01	29255261	Luciano M	2017-12-18	Nat Genet	www.ncbi.nlm.nih.gov/pubmed/29255261	Association analysis in over 329,000 individuals identifies 116 independent variants influencing neuroticism.	Neuroticism	329,821 European ancestry individuals	122,867 European ancestry individuals	8p23.1	intergenic	MFHAS1			9258			rs1039916-A	rs1039916	0	1039916	intron_variant	0	0.51625	6e-30	29.2218		11.371	z score increase	Illumina [18485882] (imputed)	N
20	rs3021416	8	8853270	rs1964356	2017-08-30	27863252	Astle WJ	2016-11-17	Cell	www.ncbi.nlm.nih.gov/pubmed/27863252	The Allelic Landscape of Human Blood Cell Trait Variation and Links to Common Complex Disease.	Mean corpuscular volume	172,433 European ancestry individuals	NA	8p23.1	intergenic	ERI1, LOC105379227			90459, 105379227			rs1964356-T	rs1964356	0	1964356	intergenic_variant	0	0.3923	5e-13	12.301		0.0261907	[0.019-0.033] unit decrease	Affymetrix [~ 2500000] (imputed)	N
20	rs3021416	8	8863059	rs6993244	2017-08-30	27863252	Astle WJ	2016-11-17	Cell	www.ncbi.nlm.nih.gov/pubmed/27863252	The Allelic Landscape of Human Blood Cell Trait Variation and Links to Common Complex Disease.	Mean corpuscular hemoglobin	172,332 European ancestry individuals	NA	8p23.1	ERI1	ERI1			90459			rs6993244-G	rs6993244	0	6993244	intron_variant	0	0.4534	1e-11	11		0.0242285	[0.017-0.031] unit decrease	Affymetrix [~ 2500000] (imputed)	N
20	rs3021416	8	8890098	rs1045529	2013-01-16	23049088	Meng W	2012-10-09	Invest Ophthalmol Vis Sci	www.ncbi.nlm.nih.gov/pubmed/23049088	A genome-wide association study provides evidence for association of chromosome 8p23 (MYP10) and 10q21.1 (MYP15) with high myopia in the French Population.	Myopia (pathological)	187 European ancestry cases, 1064 European ancestry controls		8p23.1	intergenic	ERI1			90459			rs1045529-?	rs1045529	0	1045529	3_prime_UTR_variant	0	0.528	3e-06	5.52288			[NR]	Affymetrix, Illumina [152234]	N
20	rs3021416	8	8890098	rs1045529	2017-05-11	27182965	Pickrell JK	2016-05-16	Nat Genet	www.ncbi.nlm.nih.gov/pubmed/27182965	Detection and interpretation of shared genetic influences on 42 human traits.	Myopia	106,086 European ancestry cases, 85,757 European ancestry controls	NA	8p23.1	intergenic	ERI1			90459			rs1045529-?	rs1045529	0	1045529	3_prime_UTR_variant	0	NR	7e-06	5.1549				Illumina [13762925] (imputed)	N
20	rs3021416	8	8914757	rs2953805	2016-12-08	26835600	Hu Y	2016-02-02	Nat Commun	www.ncbi.nlm.nih.gov/pubmed/26835600	GWAS of 89,283 individuals identifies genetic variants associated with self-reporting of being a morning person.	Morning vs. evening chronotype	38,937 European ancestry morning chronotype individuals, 50,346 European ancestry evening chronotype individuals	NA	8p23.1	NR	ERI1			90459			rs2953805-?	rs2953805	0	2953805	intron_variant	0	NR	8e-06	5.09691				Illumina [7427422] (imputed)	N
20	rs3021416	8	8914757	rs2953805	2018-02-01	29255261	Luciano M	2017-12-18	Nat Genet	www.ncbi.nlm.nih.gov/pubmed/29255261	Association analysis in over 329,000 individuals identifies 116 independent variants influencing neuroticism.	Neuroticism	329,821 European ancestry individuals	122,867 European ancestry individuals	8p23.1	CLDN23, ERI1, MFHAS1, PPP1R3B	ERI1			90459			rs2953805-T	rs2953805	0	2953805	intron_variant	0	0.53061	2e-29	28.699		11.245	z score increase	Illumina [18485882] (imputed)	N
20	rs7830804	8	8990577	rs189798	2013-01-16	23049088	Meng W	2012-10-09	Invest Ophthalmol Vis Sci	www.ncbi.nlm.nih.gov/pubmed/23049088	A genome-wide association study provides evidence for association of chromosome 8p23 (MYP10) and 10q21.1 (MYP15) with high myopia in the French Population.	Myopia (pathological)	187 European ancestry cases, 1064 European ancestry controls		8p23.1	MYP10, PPP1R3B, MIR4660, MIR124-1, MSRA	ERI1 - PPP1R3B	90459	79660		32805	3187	rs189798-?	rs189798	0	189798	downstream_gene_variant	1	0.658	6e-07	6.22185		1.92	[NR]	Affymetrix, Illumina [152234]	N
20	rs378974	8	9026639	rs378974	2017-08-30	27863252	Astle WJ	2016-11-17	Cell	www.ncbi.nlm.nih.gov/pubmed/27863252	The Allelic Landscape of Human Blood Cell Trait Variation and Links to Common Complex Disease.	Reticulocyte count	170,641 European ancestry individuals	NA	8p23.1	RP11-10A14.4	LOC102724880			102724880			rs378974-T	rs378974	0	378974	downstream_gene_variant	0	0.3015	2e-19	18.699		0.035848	[0.028-0.044] unit decrease	Affymetrix [~ 2500000] (imputed)	N
20	rs378974	8	9026639	rs378974	2017-08-30	27863252	Astle WJ	2016-11-17	Cell	www.ncbi.nlm.nih.gov/pubmed/27863252	The Allelic Landscape of Human Blood Cell Trait Variation and Links to Common Complex Disease.	Reticulocyte fraction of red cells	170,690 European ancestry individuals	NA	8p23.1	RP11-10A14.4	LOC102724880			102724880			rs378974-T	rs378974	0	378974	downstream_gene_variant	0	0.3015	2e-23	22.699		0.0395756	[0.032-0.047] unit decrease	Affymetrix [~ 2500000] (imputed)	N
20	rs378974	8	9026929	rs440932	2017-08-30	27863252	Astle WJ	2016-11-17	Cell	www.ncbi.nlm.nih.gov/pubmed/27863252	The Allelic Landscape of Human Blood Cell Trait Variation and Links to Common Complex Disease.	High light scatter reticulocyte percentage of red cells	170,763 European ancestry individuals	NA	8p23.1	RP11-10A14.4	LOC102724880			102724880			rs440932-C	rs440932	0	440932	downstream_gene_variant	0	0.3128	5e-20	19.301		0.0359819	[0.028-0.044] unit decrease	Affymetrix [~ 2500000] (imputed)	N
20	rs378974	8	9026940	rs365309	2017-08-30	27863252	Astle WJ	2016-11-17	Cell	www.ncbi.nlm.nih.gov/pubmed/27863252	The Allelic Landscape of Human Blood Cell Trait Variation and Links to Common Complex Disease.	High light scatter reticulocyte count	170,761 European ancestry individuals	NA	8p23.1	RP11-10A14.4	LOC102724880			102724880			rs365309-G	rs365309	0	365309	downstream_gene_variant	0	0.3125	3e-18	17.5229		0.0341464	[0.026-0.042] unit decrease	Affymetrix [~ 2500000] (imputed)	N
20	rs393155	8	9030387	rs453301	2017-05-11	27182965	Pickrell JK	2016-05-16	Nat Genet	www.ncbi.nlm.nih.gov/pubmed/27182965	Detection and interpretation of shared genetic influences on 42 human traits.	Joint mobility (Beighton score)	64,143 European ancestry individuals	NA	8p23.1	PPP1R3B, TNKS	LOC102724880 - LOC101929128	102724880	101929128		3399	16122	rs453301-?	rs453301	0	453301	downstream_gene_variant	1	NR	1e-07	7		0.059	[0.080-0.037] unit decrease	Illumina [12039492] (imputed)	N
20	rs393155	8	9033093	rs393155	2018-02-01	29255261	Luciano M	2017-12-18	Nat Genet	www.ncbi.nlm.nih.gov/pubmed/29255261	Association analysis in over 329,000 individuals identifies 116 independent variants influencing neuroticism.	Neuroticism	329,821 European ancestry individuals	122,867 European ancestry individuals	8p23.1	intergenic	LOC102724880 - LOC101929128	102724880	101929128		6105	13416	rs393155-A	rs393155	0	393155	downstream_gene_variant	1	0.49385	2e-26	25.699		10.661	z score decrease	Illumina [18485882] (imputed)	N
20	rs393155	8	9034148	rs367543	2016-07-23	26198764	Goes FS	2015-07-21	Am J Med Genet B Neuropsychiatr Genet	www.ncbi.nlm.nih.gov/pubmed/26198764	Genome-wide association study of schizophrenia in Ashkenazi Jews.	Schizophrenia	592 Ashkenazi Jewish ancestry cases, 505 Ashkenazi Jewish ancestry controls, 36,989 cases, 113,075 controls	NA	8p23.1	NR	LOC102724880 - LOC101929128	102724880	101929128		7160	12361	rs367543-T	rs367543	0	367543	downstream_gene_variant	1	NR	8e-06	5.09691		1.05	[NR]	Illumina [7158791] (imputed)	N
20	rs393155	8	9034148	rs367543	2017-07-14	28472463	Mullin BH	2017-05-04	Hum Mol Genet	www.ncbi.nlm.nih.gov/pubmed/28472463	Genome-wide association study meta-analysis for quantitative ultrasound parameters of bone identifies five novel loci for broadband ultrasound attenuation.	Bone ultrasound measurement (broadband ultrasound attenuation)	1,268 whole genome sequenced European ancestry women, 8,880 European ancestry women, 6,479 European ancestry men	NA	8p23.1	PPP1R3B	LOC102724880 - LOC101929128	102724880	101929128		7160	12361	rs367543-C	rs367543	0	367543	downstream_gene_variant	1	0.45	2e-09	8.69897		0.07	[0.05-0.09] unit decrease	Illumina [11973598] (imputed)	N
20	rs62494425	8	9036108	rs62494425	2017-07-14	28472463	Mullin BH	2017-05-04	Hum Mol Genet	www.ncbi.nlm.nih.gov/pubmed/28472463	Genome-wide association study meta-analysis for quantitative ultrasound parameters of bone identifies five novel loci for broadband ultrasound attenuation.	Bone ultrasound measurement (broadband ultrasound attenuation)	1,268 whole genome sequenced European ancestry women, 8,880 European ancestry women, 6,479 European ancestry men	NA	8p23.1	PPP1R3B, LOC101929128	LOC102724880 - LOC101929128	102724880	101929128		9120	10401	rs62494425-G	rs62494425	0	62494425	downstream_gene_variant	1	0.47	3e-07	6.52288	(male)	0.09	[0.051-0.129] unit increase	Illumina [11973598] (imputed)	N
20	rs330054	8	9085295	rs2929451	2017-05-11	27182965	Pickrell JK	2016-05-16	Nat Genet	www.ncbi.nlm.nih.gov/pubmed/27182965	Detection and interpretation of shared genetic influences on 42 human traits.	Nose size	67,023 European ancestry individuals	NA	8p23.1	PPP1R3B, TNKS	LOC101929128 - LOC107986914	101929128	107986914		24927	4794	rs2929451-?	rs2929451	0	2929451	intergenic_variant	1	NR	6e-11	10.2218		0.027	[0.019-0.035] unit increase	Illumina [12039491] (imputed)	N
20	rs330054	8	9087278	rs330048	2016-10-14	26606652	Alarcon-Riquelme ME	2015-11-25	Arthritis Rheumatol	www.ncbi.nlm.nih.gov/pubmed/26606652	GWAS in an Amerindian ancestry population reveals novel systemic lupus erythematosus risk loci and the role of European admixture.	Systemic lupus erythematosus	862 Native American ancestry-enriched North American cases, 531 Native American ancestry-enriched South American cases, 1,973 Native American ancestry-enriched North American controls, 344 Native American ancestry-enriched South American controls	NA	8p23.1	Intergenic	LOC101929128 - LOC107986914	101929128	107986914		26910	2811	rs330048-A	rs330048	0	330048	upstream_gene_variant	1	0.766	7e-06	5.1549		1.41	[1.22-1.64]	Illumina [580483] (imputed)	N
20	rs2054349	8	9167242	rs2054349	2018-02-01	29255261	Luciano M	2017-12-18	Nat Genet	www.ncbi.nlm.nih.gov/pubmed/29255261	Association analysis in over 329,000 individuals identifies 116 independent variants influencing neuroticism.	Neuroticism	329,821 European ancestry individuals	122,867 European ancestry individuals	8p23.1	intergenic	RNU6-1151P - LOC157273	106481543	157273		22154	15319	rs2054349-A	rs2054349	0	2054349	intron_variant	1	0.44583	5e-17	16.301		8.397	z score increase	Illumina [18485882] (imputed)	N
20	rs7830939	8	9380132	rs7830939	2018-02-01	29255261	Luciano M	2017-12-18	Nat Genet	www.ncbi.nlm.nih.gov/pubmed/29255261	Association analysis in over 329,000 individuals identifies 116 independent variants influencing neuroticism.	Neuroticism	329,821 European ancestry individuals	122,867 European ancestry individuals	8p23.1	intergenic	LOC100420404 - TNKS	100420404	8658		65796	32607	rs7830939-A	rs7830939	0	7830939	intergenic_variant	1	0.3304	7e-15	14.1549		7.776	z score decrease	Illumina [18485882] (imputed)	N
20	rs12680442	8	9745798	rs17150703	2014-06-26	20421936	Scherag A	2010-04-22	PLoS Genet	www.ncbi.nlm.nih.gov/pubmed/20421936	Two new Loci for body-weight regulation identified in a joint analysis of genome-wide association studies for early-onset extreme obesity in French and german study groups.	Obesity (early onset extreme)	1,138 European ancestry cases, 1,120 European ancestry normal or lean controls	1,181 European ancestry cases, 1,960 European ancestry normal or lean controls, 981 European ancestry cases and 1,430 European ancestry controls from 715 families	8p23.1	MSRA, TNKS	TNKS - LINC00599	8658	157627		105942	11776	rs17150703-A	rs17150703	0	17150703	intergenic_variant	1	NR	2e-08	7.69897		1.18	[1.03-1.35]	Affymetrix, Illumina [1596878] (imputed)	N
20	rs73189192	8	9789549	rs11786541	2015-04-23	25117820	Schneider BP	2014-08-12	Br J Cancer	www.ncbi.nlm.nih.gov/pubmed/25117820	Genetic variant predicts bevacizumab-induced hypertension in ECOG-5103 and ECOG-2100.	Response to chemotherapy in breast cancer hypertensive cases (cumulative dose) (bevacizumab)	255 European ancestry cases, 387 European ancestry controls		8p23.1	intergenic	MIR124-1 - LOC105379235	406907	105379235		28567	51270	rs11786541-?	rs11786541	0	11786541	intergenic_variant	1	NR	2e-06	5.69897		1.65	[NR]	Illumina [up to 810372] (imputed)	N
20	rs56243511	8	9796321	rs615632	2018-02-01	29255261	Luciano M	2017-12-18	Nat Genet	www.ncbi.nlm.nih.gov/pubmed/29255261	Association analysis in over 329,000 individuals identifies 116 independent variants influencing neuroticism.	Neuroticism	329,821 European ancestry individuals	122,867 European ancestry individuals	8p23.1	intergenic	MIR124-1 - LOC105379235	406907	105379235		35339	44498	rs615632-T	rs615632	0	615632	intergenic_variant	1	0.52895	3e-21	20.5229		9.469	z score increase	Illumina [18485882] (imputed)	N
20	rs56243511	8	9814411	rs656319	2013-01-16	23049088	Meng W	2012-10-09	Invest Ophthalmol Vis Sci	www.ncbi.nlm.nih.gov/pubmed/23049088	A genome-wide association study provides evidence for association of chromosome 8p23 (MYP10) and 10q21.1 (MYP15) with high myopia in the French Population.	Myopia (pathological)	187 European ancestry cases, 1064 European ancestry controls		8p23.1	intergenic	MIR124-1 - LOC105379235	406907	105379235		53429	26408	rs656319-?	rs656319	0	656319	intergenic_variant	1	0.549	3e-06	5.52288			[NR]	Affymetrix, Illumina [152234]	N
20	rs11775334	8	10071620	rs11775334	2009-05-19	19430479	Levy D	2009-05-10	Nat Genet	www.ncbi.nlm.nih.gov/pubmed/19430479	Genome-wide association study of blood pressure and hypertension.	Hypertension	29,136 European ancestry individuals	34,433 European ancestry individuals	8p23.1	MSRA	MSRA			4482			rs11775334-A	rs11775334	0	11775334	intron_variant	0	0.32	4e-06	5.39794		0.08	[0.04-0.12] log odds increase	Affymetrix, Illumina [2533153] (imputed)	N
20	rs1986972	8	10220412	rs11249992	2017-09-22	28739976	Wain LV	2017-07-24	Hypertension	www.ncbi.nlm.nih.gov/pubmed/28739976	Novel Blood Pressure Locus and Gene Discovery Using Genome-Wide Association Study and Expression Data Sets From Blood and the Kidney.	Systolic blood pressure	150,134 European ancestry individuals	87,359 European ancestry individuals, 140,886 European and unknown ancestry individuals	8p23.1	intergenic	MSRA			4482			rs11249992-A	rs11249992	0	11249992	intron_variant	0	0.382	4e-11	10.3979		0.293	[0.21-0.38] unit increase	Affymetrix, Illumina, Perlegen [7994604] (imputed)	N
20	rs1986972	8	10220412	rs11249992	2017-09-22	28739976	Wain LV	2017-07-24	Hypertension	www.ncbi.nlm.nih.gov/pubmed/28739976	Novel Blood Pressure Locus and Gene Discovery Using Genome-Wide Association Study and Expression Data Sets From Blood and the Kidney.	Systolic blood pressure	150,134 European ancestry individuals	87,359 European ancestry individuals, 140,886 European and unknown ancestry individuals	8p23.1	intergenic	MSRA			4482			rs11249992-A	rs11249992	0	11249992	intron_variant	0	0.382	5e-08	7.30103	(EA, initial)	0.413	[0.26-0.56] unit increase	Affymetrix, Illumina, Perlegen [7994604] (imputed)	N
20	rs7005363	8	10240202	rs9329221	2018-02-01	29255261	Luciano M	2017-12-18	Nat Genet	www.ncbi.nlm.nih.gov/pubmed/29255261	Association analysis in over 329,000 individuals identifies 116 independent variants influencing neuroticism.	Neuroticism	329,821 European ancestry individuals	122,867 European ancestry individuals	8p23.1	intergenic	MSRA			4482			rs9329221-T	rs9329221	0	9329221	intron_variant	0	0.45034	9e-28	27.0458		10.922	z score decrease	Illumina [18485882] (imputed)	N
20	rs7005363	8	10243101	rs6601450	2017-08-30	27863252	Astle WJ	2016-11-17	Cell	www.ncbi.nlm.nih.gov/pubmed/27863252	The Allelic Landscape of Human Blood Cell Trait Variation and Links to Common Complex Disease.	Eosinophil percentage of granulocytes	170,536 European ancestry individuals	NA	8p23.1	MSRA	MSRA			4482			rs6601450-T	rs6601450	0	6601450	intron_variant	0	0.4528	2e-09	8.69897		0.0216898	[0.015-0.029] unit increase	Affymetrix [~ 2500000] (imputed)	N
20	rs7005363	8	10243101	rs6601450	2017-08-30	27863252	Astle WJ	2016-11-17	Cell	www.ncbi.nlm.nih.gov/pubmed/27863252	The Allelic Landscape of Human Blood Cell Trait Variation and Links to Common Complex Disease.	Eosinophil percentage of white cells	172,378 European ancestry individuals	NA	8p23.1	MSRA	MSRA			4482			rs6601450-T	rs6601450	0	6601450	intron_variant	0	0.4528	3e-09	8.52288		0.0213557	[0.014-0.028] unit increase	Affymetrix [~ 2500000] (imputed)	N
20	rs1986972	8	10246325	rs12543645	2017-11-10	28991256	Li Z	2017-10-09	Nat Genet	www.ncbi.nlm.nih.gov/pubmed/28991256	Genome-wide association analysis identifies 30 new susceptibility loci for schizophrenia.	Schizophrenia	7,699 Chinese ancestry cases, 35,476 European ancestry cases, 18,327 Chinese ancestry controls, 46,839 European ancestry controls	4,384 Chinese ancestry cases, 5,770 Chinese ancestry controls	8p23.1	MSRA	MSRA			4482			rs12543645-C	rs12543645	0	12543645	intron_variant	0	NR	3e-08	7.52288		1.058	[1.04-1.08]	Affymetrix, Illumina [up to 5107227] (imputed)	N
20	rs1986972	8	10250048	rs12541491	2016-07-23	26198764	Goes FS	2015-07-21	Am J Med Genet B Neuropsychiatr Genet	www.ncbi.nlm.nih.gov/pubmed/26198764	Genome-wide association study of schizophrenia in Ashkenazi Jews.	Schizophrenia	592 Ashkenazi Jewish ancestry cases, 505 Ashkenazi Jewish ancestry controls, 36,989 cases, 113,075 controls	NA	8p23.1	NR	MSRA			4482			rs12541491-T	rs12541491	0	12541491	intron_variant	0	NR	3e-07	6.52288		1.06	[NR]	Illumina [7158791] (imputed)	N
20	rs1986972	8	10260553	rs1962073	2015-04-23	25117820	Schneider BP	2014-08-12	Br J Cancer	www.ncbi.nlm.nih.gov/pubmed/25117820	Genetic variant predicts bevacizumab-induced hypertension in ECOG-5103 and ECOG-2100.	Response to chemotherapy in breast cancer hypertensive cases (cumulative dose) (bevacizumab)	255 European ancestry cases, 387 European ancestry controls		8p23.1	MSRA	MSRA			4482			rs1962073-?	rs1962073	0	1962073	intron_variant	0	NR	2e-06	5.69897		1.69	[NR]	Illumina [up to 810372] (imputed)	N
20	rs13276026	8	10607400	rs9650657	2018-02-01	29255261	Luciano M	2017-12-18	Nat Genet	www.ncbi.nlm.nih.gov/pubmed/29255261	Association analysis in over 329,000 individuals identifies 116 independent variants influencing neuroticism.	Neuroticism	329,821 European ancestry individuals	122,867 European ancestry individuals	8p23.1	intergenic	LOC102723313			102723313			rs9650657-T	rs9650657	0	9650657	intron_variant	0	0.57601	2e-23	22.699		9.986	z score increase	Illumina [18485882] (imputed)	N
20	rs13276026	8	10640065	rs1821002	2017-07-01	28135244	Warren HR	2017-01-30	Nat Genet	www.ncbi.nlm.nih.gov/pubmed/28135244	Genome-wide association analysis identifies novel blood pressure loci and offers biological insights into cardiovascular risk.	Systolic blood pressure	140,882 European ancestry individuals	190,318 European ancestry individuals	8p23.1	BLK, GATA4	PINX1			54984			rs1821002-G	rs1821002	0	1821002	intron_variant	0	0.595474	4e-19	18.3979		0.4223	[0.33-0.52] unit decrease	Affymetrix [~ 9800000] (imputed)	N
20	rs13276026	8	10671272	rs6601530	2011-10-07	21909108	Bis JC	2011-09-11	Nat Genet	www.ncbi.nlm.nih.gov/pubmed/21909108	Meta-analysis of genome-wide association studies from the CHARGE consortium identifies common variants associated with carotid intima media thickness and plaque.	Carotid intima media thickness	Up to 31,211 European ancestry individuals	10,553 European ancestry individuals, 687 Orcadian individuals	8p23.1	PINX1	PINX1			54984			rs6601530-G	rs6601530	0	6601530	intron_variant	0	0.45	2e-08	7.69897	(cIMT)	0.0078	[0.01-0.01] unit increase	Affymetrix, Illumina [~ 2500000] (imputed)	N
20	rs4840519	8	10691549	rs11986935	2017-04-04	27723756	Wang J	2016-10-10	Nat Genet	www.ncbi.nlm.nih.gov/pubmed/27723756	Genome-wide association analysis identifies variation in vitamin D receptor and other host factors influencing the gut microbiota.	Gut microbiota (beta diversity)	1,812 European ancestry individuals	371 European ancestry individuals	8p23.1	SOX7, PINX1	PINX1			54984			rs11986935-?	rs11986935	0	11986935	intron_variant	0	NR	5e-08	7.30103		0.97	NR percent increase	Affymetrix, Illumina [6344846] (imputed)	N
20	rs4840519	8	10706411	rs1991651	2017-08-30	27863252	Astle WJ	2016-11-17	Cell	www.ncbi.nlm.nih.gov/pubmed/27863252	The Allelic Landscape of Human Blood Cell Trait Variation and Links to Common Complex Disease.	Granulocyte count	169,822 European ancestry individuals	NA	8p23.1	RP11-177H2.2	LOC101929229 - LOC101929248	101929229	101929248		2392	1553	rs1991651-G	rs1991651	0	1991651	downstream_gene_variant	1	0.6178	1e-12	12		0.0262839	[0.019-0.034] unit increase	Affymetrix [~ 2500000] (imputed)	N
20	rs4840519	8	10706411	rs1991651	2017-08-30	27863252	Astle WJ	2016-11-17	Cell	www.ncbi.nlm.nih.gov/pubmed/27863252	The Allelic Landscape of Human Blood Cell Trait Variation and Links to Common Complex Disease.	Myeloid white cell count	169,219 European ancestry individuals	NA	8p23.1	RP11-177H2.2	LOC101929229 - LOC101929248	101929229	101929248		2392	1553	rs1991651-G	rs1991651	0	1991651	downstream_gene_variant	1	0.6178	5e-13	12.301		0.0267901	[0.02-0.034] unit increase	Affymetrix [~ 2500000] (imputed)	N
20	rs4840519	8	10706411	rs1991651	2017-08-30	27863252	Astle WJ	2016-11-17	Cell	www.ncbi.nlm.nih.gov/pubmed/27863252	The Allelic Landscape of Human Blood Cell Trait Variation and Links to Common Complex Disease.	Neutrophil count	170,702 European ancestry individuals	NA	8p23.1	RP11-177H2.2	LOC101929229 - LOC101929248	101929229	101929248		2392	1553	rs1991651-G	rs1991651	0	1991651	downstream_gene_variant	1	0.6178	4e-13	12.3979		0.0267595	[0.02-0.034] unit increase	Affymetrix [~ 2500000] (imputed)	N
20	rs4840519	8	10706411	rs1991651	2017-08-30	27863252	Astle WJ	2016-11-17	Cell	www.ncbi.nlm.nih.gov/pubmed/27863252	The Allelic Landscape of Human Blood Cell Trait Variation and Links to Common Complex Disease.	Sum basophil neutrophil counts	170,143 European ancestry individuals	NA	8p23.1	RP11-177H2.2	LOC101929229 - LOC101929248	101929229	101929248		2392	1553	rs1991651-G	rs1991651	0	1991651	downstream_gene_variant	1	0.6178	3e-13	12.5229		0.0269483	[0.02-0.034] unit increase	Affymetrix [~ 2500000] (imputed)	N
20	rs4840519	8	10706411	rs1991651	2017-08-30	27863252	Astle WJ	2016-11-17	Cell	www.ncbi.nlm.nih.gov/pubmed/27863252	The Allelic Landscape of Human Blood Cell Trait Variation and Links to Common Complex Disease.	Sum neutrophil eosinophil counts	170,384 European ancestry individuals	NA	8p23.1	RP11-177H2.2	LOC101929229 - LOC101929248	101929229	101929248		2392	1553	rs1991651-G	rs1991651	0	1991651	downstream_gene_variant	1	0.6178	2e-12	11.699		0.0261034	[0.019-0.033] unit increase	Affymetrix [~ 2500000] (imputed)	N
20	rs11783418	8	10758213	rs10107145	2017-09-22	28739976	Wain LV	2017-07-24	Hypertension	www.ncbi.nlm.nih.gov/pubmed/28739976	Novel Blood Pressure Locus and Gene Discovery Using Genome-Wide Association Study and Expression Data Sets From Blood and the Kidney.	Systolic blood pressure	150,134 European ancestry individuals	87,359 European ancestry individuals, 140,886 European and unknown ancestry individuals	8p23.1	intergenic	XKR6			286046			rs10107145-G	rs10107145	0	10107145	intron_variant	0	0.528	1e-17	17		0.361	[0.28-0.44] unit decrease	Affymetrix, Illumina, Perlegen [7994604] (imputed)	N
20	rs11783418	8	10758213	rs10107145	2017-09-22	28739976	Wain LV	2017-07-24	Hypertension	www.ncbi.nlm.nih.gov/pubmed/28739976	Novel Blood Pressure Locus and Gene Discovery Using Genome-Wide Association Study and Expression Data Sets From Blood and the Kidney.	Systolic blood pressure	150,134 European ancestry individuals	87,359 European ancestry individuals, 140,886 European and unknown ancestry individuals	8p23.1	intergenic	XKR6			286046			rs10107145-G	rs10107145	0	10107145	intron_variant	0	0.528	1e-08	8	(EA, initial)	0.406	[0.26-0.55] unit decrease	Affymetrix, Illumina, Perlegen [7994604] (imputed)	N
20	rs11783418	8	10811829	rs11250097	2018-02-01	29255261	Luciano M	2017-12-18	Nat Genet	www.ncbi.nlm.nih.gov/pubmed/29255261	Association analysis in over 329,000 individuals identifies 116 independent variants influencing neuroticism.	Neuroticism	329,821 European ancestry individuals	122,867 European ancestry individuals	8p23.1	intergenic	XKR6			286046			rs11250097-T	rs11250097	0	11250097	intron_variant	0	0.4652	9e-31	30.0458		11.532	z score decrease	Illumina [18485882] (imputed)	N
20	rs11783418	8	10818607	rs11250098	2016-12-08	26835600	Hu Y	2016-02-02	Nat Commun	www.ncbi.nlm.nih.gov/pubmed/26835600	GWAS of 89,283 individuals identifies genetic variants associated with self-reporting of being a morning person.	Morning vs. evening chronotype	38,937 European ancestry morning chronotype individuals, 50,346 European ancestry evening chronotype individuals	NA	8p23.1	NR	XKR6			286046			rs11250098-?	rs11250098	0	11250098	intron_variant	0	NR	4e-06	5.39794				Illumina [7427422] (imputed)	N
20	rs2409721	8	11039816	rs2409722	2017-03-17	27089181	Okbay A	2016-04-18	Nat Genet	www.ncbi.nlm.nih.gov/pubmed/27089181	Genetic variants associated with subjective well-being, depressive symptoms, and neuroticism identified through genome-wide analyses.	Positive affect	180,281 Korculan (founder/genetic isolate), Split (founder/genetic isolate), Vis (founder/genetic isolate), Erasmus Rucphen (founder/genetic isolate) and other European ancestry individuals	NA	8p23.1	NR	XKR6			286046			rs2409722-T	rs2409722	0	2409722	intron_variant	0	0.488	8e-06	5.09691		0.0149	[0.0084-0.0214] unit increase	Affymetrix, Illumina, Perlegen [at least 5170349] (imputed)	N
20	rs2409721	8	11045161	rs7819412	2009-01-12	19060906	Kathiresan S	2008-12-07	Nat Genet	www.ncbi.nlm.nih.gov/pubmed/19060906	Common variants at 30 loci contribute to polygenic dyslipidemia.	Triglycerides	19,840 European ancestry individuals	Up to 20,623 European ancestry individuals	8p23.1	XKR6, AMAC1L2	XKR6			286046			rs7819412-G	rs7819412	0	7819412	intron_variant	0	0.48	3e-08	7.52288		0.04	[0.001-0.08] s.d. decrease	Affymetrix, Illumina [~ 2600000] (imputed)	N
20	rs2409721	8	11053922	rs28633434	2017-03-17	27089181	Okbay A	2016-04-18	Nat Genet	www.ncbi.nlm.nih.gov/pubmed/27089181	Genetic variants associated with subjective well-being, depressive symptoms, and neuroticism identified through genome-wide analyses.	Subjective well-being	298,420 Korculan (founder/genetic isolate), Split (founder/genetic isolate), Vis (founder/genetic isolate), Erasmus Rucphen (founder/genetic isolate) and other European ancestry individuals	NA	8p23.1	NR	XKR6			286046			rs28633434-A	rs28633434	0	28633434	intron_variant	0	0.4823	2e-06	5.69897		0.0140695	[0.0083-0.0199] unit decrease	Affymetrix, Illumina, Perlegen [at least 5170349] (imputed)	N
20	rs2409721	8	11054097	rs17783634	2017-03-17	27089181	Okbay A	2016-04-18	Nat Genet	www.ncbi.nlm.nih.gov/pubmed/27089181	Genetic variants associated with subjective well-being, depressive symptoms, and neuroticism identified through genome-wide analyses.	Subjective well-being	298,420 Korculan (founder/genetic isolate), Split (founder/genetic isolate), Vis (founder/genetic isolate), Erasmus Rucphen (founder/genetic isolate) and other European ancestry individuals	NA	8p23.1	NR	XKR6			286046			rs17783634-A	rs17783634	0	17783634	intron_variant	0	0.4835	5e-07	6.30103		0.0131	[0.008-0.0182] unit decrease	Affymetrix, Illumina, Perlegen [at least 5170349] (imputed)	N
20	rs2409721	8	11061792	rs6981523	2017-05-12	27918536	Lo MT	2016-12-05	Nat Genet	www.ncbi.nlm.nih.gov/pubmed/27918536	Genome-wide analyses for personality traits identify six genomic loci and show correlations with psychiatric disorders.	Neuroticism	122,867 European ancestry individuals	137,994 European ancestry individuals	8p23.1	XKR6	XKR6			286046			rs6981523-T	rs6981523	0	6981523	upstream_gene_variant	0	0.5	3e-24	23.5229		0.098	[0.069-0.127] unit increase UK Biobank replication cohort	Affymetrix, Illumina [6337541] (imputed)	N
20	rs2409721	8	11061792	rs6981523	2018-02-01	29255261	Luciano M	2017-12-18	Nat Genet	www.ncbi.nlm.nih.gov/pubmed/29255261	Association analysis in over 329,000 individuals identifies 116 independent variants influencing neuroticism.	Neuroticism	329,821 European ancestry individuals	122,867 European ancestry individuals	8p23.1	NR	XKR6			286046			rs6981523-T	rs6981523	0	6981523	upstream_gene_variant	0	0.50684	5e-22	21.301		0.054139	[0.043-0.065] unit increase	Illumina [18485882] (imputed)	N
20	rs11783418	8	11078781	rs4512344	2017-07-14	28472463	Mullin BH	2017-05-04	Hum Mol Genet	www.ncbi.nlm.nih.gov/pubmed/28472463	Genome-wide association study meta-analysis for quantitative ultrasound parameters of bone identifies five novel loci for broadband ultrasound attenuation.	Bone ultrasound measurement (broadband ultrasound attenuation)	1,268 whole genome sequenced European ancestry women, 8,880 European ancestry women, 6,479 European ancestry men	NA	8p23.1	XKR6, MTMR9	XKR6 - RPL19P13	286046	392193		15483	34718	rs4512344-A	rs4512344	0	4512344	intergenic_variant	1	0.49	4e-07	6.39794		0.06	[0.04-0.08] unit increase	Illumina [11973598] (imputed)	N
20	rs11783418	8	11078949	rs2409749	2018-02-01	29255261	Luciano M	2017-12-18	Nat Genet	www.ncbi.nlm.nih.gov/pubmed/29255261	Association analysis in over 329,000 individuals identifies 116 independent variants influencing neuroticism.	Neuroticism	329,821 European ancestry individuals	122,867 European ancestry individuals	8p23.1	intergenic	XKR6 - RPL19P13	286046	392193		15651	34550	rs2409749-A	rs2409749	0	2409749	intergenic_variant	1	0.51151	2e-32	31.699		11.865	z score increase	Illumina [18485882] (imputed)	N
20	rs10098488	8	11104111	rs7824557	2010-12-16	21060863	Ikram MK	2010-10-28	PLoS Genet	www.ncbi.nlm.nih.gov/pubmed/21060863	Four novel Loci (19q13, 6q24, 12q24, and 5q14) influence the microcirculation in vivo.	Retinal vascular caliber	15,358 European ancestry individuals	6,652 European ancestry individuals	8p23.1	XKR6, SOX7, GATA4, MTMR9, PINX1	XKR6 - RPL19P13	286046	392193		40813	9388	rs7824557-G	rs7824557	0	7824557	downstream_gene_variant	1	0.39	4e-07	6.39794	(Retinal venular caliber)	1	[0.61-1.39] um increase	Affymetrix, Illumina [2194468] (imputed)	N
20	rs10098488	8	11105077	rs2572431	2018-02-01	29255261	Luciano M	2017-12-18	Nat Genet	www.ncbi.nlm.nih.gov/pubmed/29255261	Association analysis in over 329,000 individuals identifies 116 independent variants influencing neuroticism.	Neuroticism	329,821 European ancestry individuals	122,867 European ancestry individuals	8p23.1	NR	XKR6 - RPL19P13	286046	392193		41779	8422	rs2572431-T	rs2572431	0	2572431	downstream_gene_variant	1	0.56984	1e-18	18		0.049189	[0.038-0.060] unit increase	Illumina [18485882] (imputed)	N
20	rs10098488	8	11105077	rs2572431	2017-03-17	27089181	Okbay A	2016-04-18	Nat Genet	www.ncbi.nlm.nih.gov/pubmed/27089181	Genetic variants associated with subjective well-being, depressive symptoms, and neuroticism identified through genome-wide analyses.	Neuroticism	170,911 European ancestry individuals	NA	8p23.1	NR	XKR6 - RPL19P13	286046	392193		41779	8422	rs2572431-T	rs2572431	0	2572431	downstream_gene_variant	1	0.59	4e-16	15.3979		0.0282837	[0.021-0.035] unit increase	Affymetrix [up to 6544775] (imputed)	N
20	rs10098488	8	11168499	rs2164273	2017-05-12	27918536	Lo MT	2016-12-05	Nat Genet	www.ncbi.nlm.nih.gov/pubmed/27918536	Genome-wide analyses for personality traits identify six genomic loci and show correlations with psychiatric disorders.	Extraversion	122,886 European ancestry individuals	46,621 European ancestry individuals	8p23.1	MTMR9	MTMR9			66036			rs2164273-G	rs2164273	0	2164273	intron_variant	0	0.39	2e-09	8.69897		0.024	[0.012-0.036] unit increase GPC-2 Discovery cohort	Affymetrix, Illumina [6343667] (imputed)	N
20	rs10098488	8	11179458	rs3808502	2018-02-01	29255261	Luciano M	2017-12-18	Nat Genet	www.ncbi.nlm.nih.gov/pubmed/29255261	Association analysis in over 329,000 individuals identifies 116 independent variants influencing neuroticism.	Neuroticism	329,821 European ancestry individuals	122,867 European ancestry individuals	8p23.1	intergenic	LOC101929290, MTMR9			101929290, 66036			rs3808502-T	rs3808502	0	3808502	intron_variant	0	0.43169	5e-22	21.301		9.651	z score decrease	Illumina [18485882] (imputed)	N
20	rs998683	8	11339965	rs2736332	2016-09-23	26502338	Bentham J	2015-10-26	Nat Genet	www.ncbi.nlm.nih.gov/pubmed/26502338	Genetic association analyses implicate aberrant regulation of innate and adaptive immunity genes in the pathogenesis of systemic lupus erythematosus.	Systemic lupus erythematosus	5,201 European ancestry cases, 9,066 European ancestry controls	NA	8p23.1	BLK	FAM167A - BLK	83648	640		6552	11535	rs2736332-C	rs2736332	0	2736332	intergenic_variant	1		2e-22	21.699		1.31	[NR]	Illumina [> 644674] (imputed)	N
20	rs998683	8	11339965	rs2736332	2017-02-19	27399966	Morris DL	2016-07-11	Nat Genet	www.ncbi.nlm.nih.gov/pubmed/27399966	Genome-wide association meta-analysis in Chinese and European individuals identifies ten new loci associated with systemic lupus erythematosus.	Systemic lupus erythematosus	1,659 Chinese ancestry cases, 3,398 Chinese ancestry controls, 4,036 European ancestry cases, 6,959 European ancestry controls	3,043 Chinese ancestry cases, 5,074 Chinese ancestry controls, 2,643 European ancestry cases, 9,032 European ancestry controls	8p23.1	BLK	FAM167A - BLK	83648	640		6552	11535	rs2736332-?	rs2736332	0	2736332	intergenic_variant	1	0.273	5e-18	17.301	(EA)	1.32	[NR]	NR [6344733] (imputed)	N
20	rs998683	8	11339965	rs2736332	2017-02-19	27399966	Morris DL	2016-07-11	Nat Genet	www.ncbi.nlm.nih.gov/pubmed/27399966	Genome-wide association meta-analysis in Chinese and European individuals identifies ten new loci associated with systemic lupus erythematosus.	Systemic lupus erythematosus	1,659 Chinese ancestry cases, 3,398 Chinese ancestry controls, 4,036 European ancestry cases, 6,959 European ancestry controls	3,043 Chinese ancestry cases, 5,074 Chinese ancestry controls, 2,643 European ancestry cases, 9,032 European ancestry controls	8p23.1	BLK	FAM167A - BLK	83648	640		6552	11535	rs2736332-?	rs2736332	0	2736332	intergenic_variant	1	0.718	3e-14	13.5229	(Chinese)	1.5	[NR]	NR [6344733] (imputed)	N
20	rs998683	8	11341880	rs2736337	2014-08-05	24390342	Okada Y	2013-12-25	Nature	www.ncbi.nlm.nih.gov/pubmed/24390342	Genetics of rheumatoid arthritis contributes to biology and drug discovery.	Rheumatoid arthritis	up to 14,361 European ancestry cases, up to 42,923 European ancestry controls, up to 4,873 East Asian ancestry cases, up to 17,642 East Asian ancestry controls	up to 3,775 European ancestry cases, up to 5,801 European ancestry controls, up to 6,871 East Asian ancestry cases, up to 6,392 East Asian ancestry controls	8p23.1	BLK	FAM167A - BLK	83648	640		8467	9620	rs2736337-C	rs2736337	0	2736337	intergenic_variant	1	0.25	8e-08	7.09691	(EA)	1.09	[1.06-1.13]	Affymetrix, Illumina [up to 9739303] (imputed)	N
20	rs998683	8	11341880	rs2736337	2014-08-05	24390342	Okada Y	2013-12-25	Nature	www.ncbi.nlm.nih.gov/pubmed/24390342	Genetics of rheumatoid arthritis contributes to biology and drug discovery.	Rheumatoid arthritis	up to 14,361 European ancestry cases, up to 42,923 European ancestry controls, up to 4,873 East Asian ancestry cases, up to 17,642 East Asian ancestry controls	up to 3,775 European ancestry cases, up to 5,801 European ancestry controls, up to 6,871 East Asian ancestry cases, up to 6,392 East Asian ancestry controls	8p23.1	BLK	FAM167A - BLK	83648	640		8467	9620	rs2736337-C	rs2736337	0	2736337	intergenic_variant	1	0.36	3e-13	12.5229		1.11	[1.08-1.14]	Affymetrix, Illumina [up to 9739303] (imputed)	N
20	rs998683	8	11341880	rs2736337	2014-08-05	24390342	Okada Y	2013-12-25	Nature	www.ncbi.nlm.nih.gov/pubmed/24390342	Genetics of rheumatoid arthritis contributes to biology and drug discovery.	Rheumatoid arthritis	up to 14,361 European ancestry cases, up to 42,923 European ancestry controls, up to 4,873 East Asian ancestry cases, up to 17,642 East Asian ancestry controls	up to 3,775 European ancestry cases, up to 5,801 European ancestry controls, up to 6,871 East Asian ancestry cases, up to 6,392 East Asian ancestry controls	8p23.1	BLK	FAM167A - BLK	83648	640		8467	9620	rs2736337-C	rs2736337	0	2736337	intergenic_variant	1	0.67	2e-07	6.69897	(East Asian)	1.15	[1.09-1.22]	Affymetrix, Illumina [up to 9739303] (imputed)	N
20	rs998683	8	11343973	rs2736340	2016-09-23	26502338	Bentham J	2015-10-26	Nat Genet	www.ncbi.nlm.nih.gov/pubmed/26502338	Genetic association analyses implicate aberrant regulation of innate and adaptive immunity genes in the pathogenesis of systemic lupus erythematosus.	Systemic lupus erythematosus	5,201 European ancestry cases, 9,066 European ancestry controls	2,018 European ancestry cases, 6,925 European ancestry controls	8p23.1	BLK	FAM167A - BLK	83648	640		10560	7527	rs2736340-T	rs2736340	0	2736340	regulatory_region_variant	1		6e-20	19.2218		1.29	[1.22â€“1.37]	Illumina [644674]	N
20	rs998683	8	11343973	rs2736340	2011-04-07	21408207	Chung SA	2011-03-03	PLoS Genet	www.ncbi.nlm.nih.gov/pubmed/21408207	Differential genetic associations for systemic lupus erythematosus based on anti-dsDNA autoantibody production.	Systemic lupus erythematosus	811 anti-dsDNA positive European ancestry cases, 906 anti-dsDNA negative European ancestry cases, 4,813 European ancestry controls	NA	8p23.1	BLK	FAM167A - BLK	83648	640		10560	7527	rs2736340-T	rs2736340	0	2736340	regulatory_region_variant	1	0.23	3e-07	6.52288	(anti-dsDNA +)	1.38	[1.23-1.56]	Illumina [421318] (imputed)	N
20	rs998683	8	11343973	rs2736340	2017-10-09	19838195	Gateva V	2009-11-01	Nat Genet	www.ncbi.nlm.nih.gov/pubmed/19838195	A large-scale replication study identifies TNIP1, PRDM1, JAZF1, UHRF1BP1 and IL10 as risk loci for systemic lupus erythematosus.	Systemic lupus erythematosus	1,310 European ancestry cases, 7,859 European ancestry controls	1,963 European ancestry cases, 4,329 European ancestry controls	8p23.1	BLK	FAM167A - BLK	83648	640		10560	7527	rs2736340-T	rs2736340	0	2736340	regulatory_region_variant	1	0.25	8e-17	16.0969		1.35	[1.27â€“1.43]	Illumina [~ 2100000] (imputed)	N
20	rs998683	8	11343973	rs2736340	2009-06-17	19503088	Gregersen PK	2009-06-07	Nat Genet	www.ncbi.nlm.nih.gov/pubmed/19503088	REL, encoding a member of the NF-kappaB family of transcription factors, is a newly defined risk locus for rheumatoid arthritis.	Rheumatoid arthritis	2,418 European ancestry cases, 4,504 European ancestry controls	2,604 cases, 2,882 controls	8p23.1	BLK	FAM167A - BLK	83648	640		10560	7527	rs2736340-A	rs2736340	0	2736340	regulatory_region_variant	1	0.24	6e-09	8.22185		1.19	[1.13-1.27]	Illumina [278502]	N
20	rs998683	8	11343973	rs2736340	2012-04-25	22446961	Lee YC	2012-03-25	Nat Genet	www.ncbi.nlm.nih.gov/pubmed/22446961	Two new susceptibility loci for Kawasaki disease identified through genome-wide association analysis.	Kawasaki disease	622 Han Chinese ancestry cases, 1,107 Han Chinese ancestry controls	261 Han Chinese ancestry cases, 550 Han Chinese ancestry controls	8p23.1	BLK	FAM167A - BLK	83648	640		10560	7527	rs2736340-T	rs2736340	0	2736340	regulatory_region_variant	1	0.722	9e-10	9.04576		1.538	[1.338-1.767]	Affymetrix [716935]	N
20	rs998683	8	11343973	rs2736340	2017-02-18	27193031	Marquez A	2016-05-18	Ann Rheum Dis	www.ncbi.nlm.nih.gov/pubmed/27193031	A combined large-scale meta-analysis identifies COG6 as a novel shared risk locus for rheumatoid arthritis and systemic lupus erythematosus.	Systemic lupus erythematosus or rheumatoid arthritis	2,237 European ancestry systemic lupus erythematosus cases, 3,911 European ancestry rheumatoid arthritis cases, 10,398 European ancestry controls	1,957 European ancestry systemic lupus erythematosus cases, 13,641 European ancestry rheumatoid arthritis cases, 36,509 European ancestry controls	8p23.1	BLK	FAM167A - BLK	83648	640		10560	7527	rs2736340-?	rs2736340	0	2736340	regulatory_region_variant	1		9e-12	11.0458	(same effect)	1.21	[NR]	NR [at least 309839] (imputed)	N
20	rs998683	8	11343973	rs2736340	2013-12-11	23740937	Martin JE	2013-06-10	Hum Mol Genet	www.ncbi.nlm.nih.gov/pubmed/23740937	A systemic sclerosis and systemic lupus erythematosus pan-meta-GWAS reveals new shared susceptibility loci.	Systemic lupus erythematosus and Systemic sclerosis	up to 2,761 European ancestry systemic sclerosis cases, 769 European ancestry systemic lupus erythematosus cases, 7,381 European ancestry controls	up to 1,578 European ancestry systemic sclerosis cases, 1,727 European ancestry systemic lupus erythematosus cases, 6,893 European ancestry controls	8p23.1	BLK	FAM167A - BLK	83648	640		10560	7527	rs2736340-?	rs2736340	0	2736340	regulatory_region_variant	1	NR	1e-08	8		1.217	[NR]	Illumina [NR]	N
20	rs998683	8	11349186	rs13277113	2008-06-16	18204098	Hom G	2008-01-20	N Engl J Med	www.ncbi.nlm.nih.gov/pubmed/18204098	Association of systemic lupus erythematosus with C8orf13-BLK and ITGAM-ITGAX.	Systemic lupus erythematosus	1,311 European ancestry cases, 3,340 European ancestry controls	793 European ancestry cases, 857 European ancestry controls	8p23.1	C8orf13, BLK	FAM167A - BLK	83648	640		15773	2314	rs13277113-A	rs13277113	0	13277113	upstream_gene_variant	1	0.23	1e-10	10		1.39	[1.28-1.51]	Illumina [502033]	N
20	rs998683	8	11349186	rs13277113	2013-01-09	23053960	Lee YH	2012-10-07	Mol Biol Rep	www.ncbi.nlm.nih.gov/pubmed/23053960	Genome-wide pathway analysis of genome-wide association studies on systemic lupus erythematosus and rheumatoid arthritis.	Systemic lupus erythematosus	1,527 European ancestry cases, 3,421 European ancestry controls,	NA	8p23.1	BLK	FAM167A - BLK	83648	640		15773	2314	rs13277113-A	rs13277113	0	13277113	upstream_gene_variant	1	NR	2e-10	9.69897		1.391	[1.256-1.540]	Illumina [737984]	N
20	rs998683	8	11352485	rs2736345	2017-02-09	26663301	Lessard CJ	2016-05-01	Arthritis Rheumatol	www.ncbi.nlm.nih.gov/pubmed/26663301	Identification of a Systemic Lupus Erythematosus Risk Locus Spanning ATG16L2, FCHSD2, and P2RY2 in Koreans.	Systemic lupus erythematosus	1,174 Korean ancestry cases, 4,246 Korean ancestry controls	739 Korean ancestry cases, 677 Chinese ancestry cases, 436 Korean ancestry controls, 709 Chinese ancestry controls	8p23.1	BLK	BLK			640			rs2736345-?	rs2736345	0	2736345	intron_variant	0	NR	8e-11	10.0969		1.42857	[1.28-1.59]	Illumina [NR]	N
20	rs998683	8	11352485	rs2736345	2017-10-13	24097067	Lessard CJ	2013-11-01	Nat Genet	www.ncbi.nlm.nih.gov/pubmed/24097067	Variants at multiple loci implicated in both innate and adaptive immune responses are associated with SjÃ¶gren's syndrome.	SjÃ¶gren's syndrome	395 European ancestry cases, 1,975 European ancestry controls	1,243 European ancestry cases, 4,779 European ancestry controls	8p23.1	BLK	BLK			640			rs2736345-G	rs2736345	0	2736345	intron_variant	0	0.29	5e-10	9.30103		1.3	[1.16â€“1.47]	Illumina [648937]	N
20	rs998683	8	11352541	rs2618476	2008-08-27	19165918	Graham RR	2008-08-01	Nat Genet	www.ncbi.nlm.nih.gov/pubmed/19165918	Genetic variants near TNFAIP3 on 6q23 are associated with systemic lupus erythematosus.	Systemic lupus erythematosus	431 European ancestry cases, 2,155 European ancestry controls	447 European ancestry trios, 293 trios	8p23.1	BLK	BLK			640			rs2618476-?	rs2618476	0	2618476	intron_variant	0	0.26	2e-08	7.69897		1.29	[NR]	Affymetrix [313238]	N
20	rs10100215	8	11359638	rs1600249	2011-04-29	21452313	Freudenberg J	2011-04-01	Arthritis Rheum	www.ncbi.nlm.nih.gov/pubmed/21452313	Genome-wide association study of rheumatoid arthritis in Koreans: population-specific loci as well as overlap with European susceptibility loci.	Rheumatoid arthritis	801 Korean ancestry cases, 757 Korean ancestry controls	718 Korean ancestry cases, 719 Korean ancestry controls	8p23.1	BLK	BLK			640			rs1600249-?	rs1600249	0	1600249	intron_variant	0		5e-06	5.30103		1.3	[1.16-1.45]	Illumina [441398]	N
20	rs12155745	8	11395079	rs1478898	2016-12-08	26835600	Hu Y	2016-02-02	Nat Commun	www.ncbi.nlm.nih.gov/pubmed/26835600	GWAS of 89,283 individuals identifies genetic variants associated with self-reporting of being a morning person.	Morning vs. evening chronotype	38,937 European ancestry morning chronotype individuals, 50,346 European ancestry evening chronotype individuals	NA	8p23.1	NR	BLK			640			rs1478898-?	rs1478898	0	1478898	intron_variant	0	NR	1e-06	6				Illumina [7427422] (imputed)	N
20	rs12155745	8	11433780	rs2409797	2017-03-13	27527254	Gharahkhani P	2016-08-12	Lancet Oncol	www.ncbi.nlm.nih.gov/pubmed/27527254	Genome-wide association studies in oesophageal adenocarcinoma and Barrett's oesophagus: a large-scale meta-analysis.	Barrett's esophagus	6,167 European ancestry cases, 17,159 European ancestry controls	NA	8p23.1	LINC00208, BLK	BLK - LINC00208	640	83655		11672	264	rs2409797-T	rs2409797	0	2409797	upstream_gene_variant	1		3e-09	8.52288		1.1394	[1.1-1.18]	Illumina [11942825] (imputed)	N
20	rs12155745	8	11433780	rs2409797	2018-02-01	29255261	Luciano M	2017-12-18	Nat Genet	www.ncbi.nlm.nih.gov/pubmed/29255261	Association analysis in over 329,000 individuals identifies 116 independent variants influencing neuroticism.	Neuroticism	329,821 European ancestry individuals	122,867 European ancestry individuals	8p23.1	intergenic	BLK - LINC00208	640	83655		11672	264	rs2409797-T	rs2409797	0	2409797	upstream_gene_variant	1	0.46977	5e-30	29.301		11.393	z score decrease	Illumina [18485882] (imputed)	N
20	rs12155745	8	11433909	rs2898290	2017-09-22	28739976	Wain LV	2017-07-24	Hypertension	www.ncbi.nlm.nih.gov/pubmed/28739976	Novel Blood Pressure Locus and Gene Discovery Using Genome-Wide Association Study and Expression Data Sets From Blood and the Kidney.	Systolic blood pressure	150,134 European ancestry individuals	87,359 European ancestry individuals, 140,886 European and unknown ancestry individuals	8p23.1	BLK, GATA4	BLK - LINC00208	640	83655		11801	135	rs2898290-C	rs2898290	0	2898290	non_coding_transcript_exon_variant	1	0.525	6e-08	7.22185	(EA, initial)	0.39	[0.25-0.53] unit decrease	Affymetrix, Illumina, Perlegen [7994604] (imputed)	N
20	rs35373084	8	11435516	rs10108511	2017-03-13	27527254	Gharahkhani P	2016-08-12	Lancet Oncol	www.ncbi.nlm.nih.gov/pubmed/27527254	Genome-wide association studies in oesophageal adenocarcinoma and Barrett's oesophagus: a large-scale meta-analysis.	Barrett's esophagus or Esophageal adenocarcinoma	6,167 European ancestry Barrett's oesophagus cases, 4,112 European ancestry esophageal adenocarcinoma cases, 17,159 European ancestry controls	NA	8p23.1	BLK, LINC00208	LINC00208			83655			rs10108511-T	rs10108511	0	10108511	intron_variant	0		2e-09	8.69897		1.12	[1.08-1.16]	Illumina [11951684] (imputed)	N
20	rs13249843	8	11463015	rs17807624	2016-10-14	26606652	Alarcon-Riquelme ME	2015-11-25	Arthritis Rheumatol	www.ncbi.nlm.nih.gov/pubmed/26606652	GWAS in an Amerindian ancestry population reveals novel systemic lupus erythematosus risk loci and the role of European admixture.	Systemic lupus erythematosus	862 Native American ancestry-enriched North American cases, 531 Native American ancestry-enriched South American cases, 1,973 Native American ancestry-enriched North American controls, 344 Native American ancestry-enriched South American controls	NA	8p23.1	Intergenic	LINC00208 - LOC105379242	83655	105379242		24165	26699	rs17807624-T	rs17807624	0	17807624	intergenic_variant	1	0.64	7e-06	5.1549		1.31	[1.17-1.45]	Illumina [580483] (imputed)	N
20	rs10102524	8	11522784	rs4295623	2016-12-08	26835600	Hu Y	2016-02-02	Nat Commun	www.ncbi.nlm.nih.gov/pubmed/26835600	GWAS of 89,283 individuals identifies genetic variants associated with self-reporting of being a morning person.	Morning vs. evening chronotype	38,937 European ancestry morning chronotype individuals, 50,346 European ancestry evening chronotype individuals	NA	8p23.1	NR	LOC105379242 - GATA4	105379242	2626		15942	11644	rs4295623-?	rs4295623	0	4295623	intergenic_variant	1	NR	7e-07	6.1549				Illumina [7427422] (imputed)	N
20	rs34421088	8	11589042	rs34421088	2018-02-01	29255261	Luciano M	2017-12-18	Nat Genet	www.ncbi.nlm.nih.gov/pubmed/29255261	Association analysis in over 329,000 individuals identifies 116 independent variants influencing neuroticism.	Neuroticism	329,821 European ancestry individuals	122,867 European ancestry individuals	8p23.1	intergenic	GATA4			2626			rs34421088-A	rs34421088	0	34421088	intron_variant	0	0.52762	2e-23	22.699		9.991	z score decrease	Illumina [18485882] (imputed)	N
20	rs804280	8	11612698	rs804280	2013-01-16	23049088	Meng W	2012-10-09	Invest Ophthalmol Vis Sci	www.ncbi.nlm.nih.gov/pubmed/23049088	A genome-wide association study provides evidence for association of chromosome 8p23 (MYP10) and 10q21.1 (MYP15) with high myopia in the French Population.	Myopia (pathological)	187 European ancestry cases, 1064 European ancestry controls		8p23.1	GATA4	GATA4			2626			rs804280-?	rs804280	0	804280	intron_variant	0	0.406	4e-06	5.39794			[NR]	Affymetrix, Illumina [152234]	N
20	rs2645430	8	11659109	rs2645430	2014-07-23	24324551	Deng X	2013-11-20	PLoS One	www.ncbi.nlm.nih.gov/pubmed/24324551	Genome wide association study (GWAS) of Chagas cardiomyopathy in Trypanosoma cruzi seropositive subjects.	Ejection fraction in Tripanosoma cruzi seropositivity	580 Brazilian ancestry individuals	NA	8p23.1	FDFT1	FDFT1			2222			rs2645430-?	rs2645430	0	2645430	intron_variant	0	NR	4e-07	6.39794				Affymetrix [5486770] (imputed)	N
20	rs1908814	8	11755055	rs1908814	2018-02-01	29255261	Luciano M	2017-12-18	Nat Genet	www.ncbi.nlm.nih.gov/pubmed/29255261	Association analysis in over 329,000 individuals identifies 116 independent variants influencing neuroticism.	Neuroticism	329,821 European ancestry individuals	122,867 European ancestry individuals	8p23.1	intergenic	CTSB - OR7E158P	1508	392194		29396	22350	rs1908814-A	rs1908814	0	1908814	upstream_gene_variant	1	0.53981	2e-19	18.699		8.992	z score decrease	Illumina [18485882] (imputed)	N
20	rs1908814	8	11776904	rs10435719	2017-02-25	27286809	Ligthart S	2016-06-10	BMC Genomics	www.ncbi.nlm.nih.gov/pubmed/27286809	Bivariate genome-wide association study identifies novel pleiotropic loci for lipids and inflammation.	C-reactive protein levels or triglyceride levels (pleiotropy)	65,000 individuals (C-reactive protein), 96,598 individuals (triglycerides)	NA	8p23.1	CTSB	CTSB - OR7E158P	1508	392194		51245	501	rs10435719-T	rs10435719	0	10435719	downstream_gene_variant	1	NR	2e-10	9.69897				NR [25015711] (imputed)	N
20	rs4841662	8	11869560	rs35851103	2018-02-01	29255261	Luciano M	2017-12-18	Nat Genet	www.ncbi.nlm.nih.gov/pubmed/29255261	Association analysis in over 329,000 individuals identifies 116 independent variants influencing neuroticism.	Neuroticism	329,821 European ancestry individuals	122,867 European ancestry individuals	8p23.1	intergenic	OR7E160P			402333			rs35851103-T	rs35851103	0	35851103	intron_variant	0	0.50187	2e-18	17.699		8.742	z score increase	Illumina [18485882] (imputed)	N
21	rs56116032	9	11369213	rs12378446	2018-02-01	29255261	Luciano M	2017-12-18	Nat Genet	www.ncbi.nlm.nih.gov/pubmed/29255261	Association analysis in over 329,000 individuals identifies 116 independent variants influencing neuroticism.	Neuroticism	329,821 European ancestry individuals	122,867 European ancestry individuals	9p23	NR	LOC105375974			105375974			rs12378446-C	rs12378446	0	12378446	intergenic_variant	0	0.20772	1e-10	10		0.035464	[0.025-0.046] unit decrease	Illumina [18485882] (imputed)	N
21	rs56116032	9	11369213	rs12378446	2016-12-13	27067015	Smith DJ	2016-04-12	Mol Psychiatry	www.ncbi.nlm.nih.gov/pubmed/27067015	Genome-wide analysis of over 106â€‰000 individuals identifies 9 neuroticism-associated loci.	Neuroticism	91,370 European ancestry individuals, 15,346 individuals	NA	9p23	PTRD	LOC105375974			105375974			rs12378446-T	rs12378446	0	12378446	intergenic_variant	0	0.791	9e-09	8.04576		0.1	[0.067-0.133] unit increase	Affymetrix [7207648] (imputed)	N
21	rs56116032	9	11453149	rs56116032	2018-02-01	29255261	Luciano M	2017-12-18	Nat Genet	www.ncbi.nlm.nih.gov/pubmed/29255261	Association analysis in over 329,000 individuals identifies 116 independent variants influencing neuroticism.	Neuroticism	329,821 European ancestry individuals	122,867 European ancestry individuals	9p23	intergenic	LOC105375974			105375974			rs56116032-A	rs56116032	0	56116032	intergenic_variant	0	0.78763	2e-16	15.699		8.255	z score increase	Illumina [18485882] (imputed)	N
21	rs56116032	9	11459410	rs10959826	2018-02-02	29187730	Ward J	2017-11-30	Transl Psychiatry	www.ncbi.nlm.nih.gov/pubmed/29187730	Genome-wide analysis in UK Biobank identifies four loci associated with mood instability and genetic correlation with major depressive disorder, anxiety disorder and schizophrenia.	Mood instability	43,660 European ancestry cases without a psychiatric disorder diagnosis, 60,443 European ancestry controls	NA	9p23	PTPRD	LOC105375974			105375974			rs10959826-G	rs10959826	0	10959826	intergenic_variant	0	0.789	5e-07	6.30103		0.055	[0.035-0.075] unit increase	Affymetrix [8797848] (imputed)	N
21	rs56116032	9	11459410	rs10959826	2018-02-02	29187730	Ward J	2017-11-30	Transl Psychiatry	www.ncbi.nlm.nih.gov/pubmed/29187730	Genome-wide analysis in UK Biobank identifies four loci associated with mood instability and genetic correlation with major depressive disorder, anxiety disorder and schizophrenia.	Mood instability	53,525 European ancestry cases, 60,443 European ancestry controls	NA	9p23	PTPRD	LOC105375974			105375974			rs10959826-G	rs10959826	0	10959826	intergenic_variant	0	0.785	8e-09	8.09691		0.06	[0.04-0.08] unit increase	Affymetrix [8797848] (imputed)	N
21	rs56116032	9	11557797	rs10809520	2017-03-17	27089181	Okbay A	2016-04-18	Nat Genet	www.ncbi.nlm.nih.gov/pubmed/27089181	Genetic variants associated with subjective well-being, depressive symptoms, and neuroticism identified through genome-wide analyses.	Depression	105,739 European ancestry individuals, 16,471 European ancestry major depressive disorder cases, 58,835 European ancestry controls	368,890 European ancestry individuals	9p23	NR	LOC105375974 - LOC105375975	105375974	105375975		55199	52425	rs10809520-T	rs10809520	0	10809520	intergenic_variant	1	NR	6e-09	8.22185		5.81978	[NR] z score decrease	Affymetrix [up to 6544862] (imputed)	N
21	rs56116032	9	11651144	rs10960067	2018-02-01	29255261	Luciano M	2017-12-18	Nat Genet	www.ncbi.nlm.nih.gov/pubmed/29255261	Association analysis in over 329,000 individuals identifies 116 independent variants influencing neuroticism.	Neuroticism	329,821 European ancestry individuals	122,867 European ancestry individuals	9p23	intergenic	LOC105375975 - LOC101929446	105375975	101929446		32395	175062	rs10960067-A	rs10960067	0	10960067	intergenic_variant	1	0.78417	2e-16	15.699		8.24	z score increase	Illumina [18485882] (imputed)	N
21	rs56116032	9	11699270	rs10960103	2018-02-01	29255261	Luciano M	2017-12-18	Nat Genet	www.ncbi.nlm.nih.gov/pubmed/29255261	Association analysis in over 329,000 individuals identifies 116 independent variants influencing neuroticism.	Neuroticism	329,821 European ancestry individuals	122,867 European ancestry individuals	9p23	NR	LOC105375975 - LOC101929446	105375975	101929446		80521	126936	rs10960103-G	rs10960103	0	10960103	intergenic_variant	1	0.21773	3e-13	12.5229		0.040364	[0.03-0.051] unit decrease	Illumina [18485882] (imputed)	N
21	rs56116032	9	11699270	rs10960103	2017-03-17	27089181	Okbay A	2016-04-18	Nat Genet	www.ncbi.nlm.nih.gov/pubmed/27089181	Genetic variants associated with subjective well-being, depressive symptoms, and neuroticism identified through genome-wide analyses.	Neuroticism	170,911 European ancestry individuals	NA	9p23	TYRP1	LOC105375975 - LOC101929446	105375975	101929446		80521	126936	rs10960103-C	rs10960103	0	10960103	intergenic_variant	1	0.774	2e-10	9.69897		0.0264035	[0.018-0.035] unit increase	Affymetrix [up to 6544775] (imputed)	N
21	rs56116032	9	11786602	rs1565001	2018-02-01	29255261	Luciano M	2017-12-18	Nat Genet	www.ncbi.nlm.nih.gov/pubmed/29255261	Association analysis in over 329,000 individuals identifies 116 independent variants influencing neuroticism.	Neuroticism	329,821 European ancestry individuals	122,867 European ancestry individuals	9p23	intergenic	LOC105375975 - LOC101929446	105375975	101929446		167853	39604	rs1565001-C	rs1565001	0	1565001	intergenic_variant	1	0.21322	2e-13	12.699		7.329	z score decrease	Illumina [18485882] (imputed)	N
22	rs10757411	9	23293756	rs4977846	2018-02-01	29255261	Luciano M	2017-12-18	Nat Genet	www.ncbi.nlm.nih.gov/pubmed/29255261	Association analysis in over 329,000 individuals identifies 116 independent variants influencing neuroticism.	Neuroticism	329,821 European ancestry individuals	122,867 European ancestry individuals	9p21.3	intergenic	LOC107987055 - LOC105369298	107987055	105369298		188583	188982	rs4977846-T	rs4977846	0	4977846	intron_variant	1	0.60678	2e-09	8.69897		6.004	z score decrease	Illumina [18485882] (imputed)	N
22	rs10757411	9	23295899	rs4977844	2018-02-01	29255261	Luciano M	2017-12-18	Nat Genet	www.ncbi.nlm.nih.gov/pubmed/29255261	Association analysis in over 329,000 individuals identifies 116 independent variants influencing neuroticism.	Neuroticism	329,821 European ancestry individuals	122,867 European ancestry individuals	9p21.3	NR	LOC107987055 - LOC105369298	107987055	105369298		190726	186839	rs4977844-G	rs4977844	0	4977844	intron_variant	1	0.62583	1e-09	9		0.034505	[0.023-0.046] unit decrease	Illumina [18485882] (imputed)	N
22	rs10757411	9	23295899	rs4977844	2016-12-13	27067015	Smith DJ	2016-04-12	Mol Psychiatry	www.ncbi.nlm.nih.gov/pubmed/27067015	Genome-wide analysis of over 106â€‰000 individuals identifies 9 neuroticism-associated loci.	Neuroticism	91,370 European ancestry individuals, 15,346 individuals	NA	9p21.3	ELAVL2	LOC107987055 - LOC105369298	107987055	105369298		190726	186839	rs4977844-C	rs4977844	0	4977844	intron_variant	1	0.358	3e-08	7.52288		0.083	[0.054-0.112] unit increase	Affymetrix [7207648] (imputed)	N
22	rs10757411	9	23297808	rs7047280	2017-05-25	28100725	Chen J	2017-01-18	Neurology	www.ncbi.nlm.nih.gov/pubmed/28100725	Genome-wide association study identifies <i>MAPT</i> locus influencing human plasma tau levels.	Plasma t-tau levels	463 European ancestry Alzheimer's disease cases, 163 European ancestry individuals with mild cognitive impairment, 151 European ancestry individuals	360 individuals, 27 individuals later diagnosed with mild cognitive impairment	9p21.3	ELAVL2	LOC107987055 - LOC105369298	107987055	105369298		192635	184930	rs7047280-?	rs7047280	0	7047280	intron_variant	1	0.404	8e-06	5.09691	(European)			Illumina [316802]	N
23	rs10812851	9	28576106	rs1402796	2018-02-01	29255261	Luciano M	2017-12-18	Nat Genet	www.ncbi.nlm.nih.gov/pubmed/29255261	Association analysis in over 329,000 individuals identifies 116 independent variants influencing neuroticism.	Neuroticism	329,821 European ancestry individuals	122,867 European ancestry individuals	9p21.1	intergenic	LINGO2, LOC105376004			158038, 105376004			rs1402796-T	rs1402796	0	1402796	intron_variant	0	0.62827	5e-14	13.301		7.53	z score increase	Illumina [18485882] (imputed)	N
23	rs13291753	9	28682261	rs6476086	2018-02-01	29255261	Luciano M	2017-12-18	Nat Genet	www.ncbi.nlm.nih.gov/pubmed/29255261	Association analysis in over 329,000 individuals identifies 116 independent variants influencing neuroticism.	Neuroticism	329,821 European ancestry individuals	122,867 European ancestry individuals	9p21.1	intergenic	LINGO2			158038			rs6476086-A	rs6476086	0	6476086	intergenic_variant	0	0.72266	2e-11	10.699		6.745	z score increase	Illumina [18485882] (imputed)	N
24	rs7036984	9	96270237	rs12554020	2016-07-23	26198764	Goes FS	2015-07-21	Am J Med Genet B Neuropsychiatr Genet	www.ncbi.nlm.nih.gov/pubmed/26198764	Genome-wide association study of schizophrenia in Ashkenazi Jews.	Schizophrenia	592 Ashkenazi Jewish ancestry cases, 505 Ashkenazi Jewish ancestry controls, 36,989 cases, 113,075 controls	NA	9q22.31	NR	FAM120A			23196			rs12554020-C	rs12554020	0	12554020	intron_variant	0	NR	6e-06	5.22185		1.07	[NR]	Illumina [7158791] (imputed)	N
24	rs7036984	9	96336790	rs10429558	2018-02-01	29255261	Luciano M	2017-12-18	Nat Genet	www.ncbi.nlm.nih.gov/pubmed/29255261	Association analysis in over 329,000 individuals identifies 116 independent variants influencing neuroticism.	Neuroticism	329,821 European ancestry individuals	122,867 European ancestry individuals	9q22.31	intergenic	FAM120A - PHF2	23196	5253		8393	2119	rs10429558-A	rs10429558	0	10429558	upstream_gene_variant	1	0.14431	6e-09	8.22185		5.817	z score increase	Illumina [18485882] (imputed)	N
25	rs2149351	9	120501644	rs2149351	2018-02-01	29255261	Luciano M	2017-12-18	Nat Genet	www.ncbi.nlm.nih.gov/pubmed/29255261	Association analysis in over 329,000 individuals identifies 116 independent variants influencing neuroticism.	Neuroticism	329,821 European ancestry individuals	122,867 European ancestry individuals	9q33.1	TLR4	TLR4 - LOC105376244	7099	105376244		21875	20093	rs2149351-T	rs2149351	0	2149351	intergenic_variant	1	0.23899	1e-11	11		6.793	z score increase	Illumina [18485882] (imputed)	N
25	rs2149351	9	120501644	rs2149351	2017-03-17	27089181	Okbay A	2016-04-18	Nat Genet	www.ncbi.nlm.nih.gov/pubmed/27089181	Genetic variants associated with subjective well-being, depressive symptoms, and neuroticism identified through genome-wide analyses.	Neuroticism	170,911 European ancestry individuals	NA	9q33.1	NR	TLR4 - LOC105376244	7099	105376244		21875	20093	rs2149351-T	rs2149351	0	2149351	intergenic_variant	1	0.23	4e-06	5.39794		0.0187363	[0.011-0.027] unit increase	Affymetrix [up to 6544775] (imputed)	N
27	rs297346	11	16355771	rs297346	2018-02-01	29255261	Luciano M	2017-12-18	Nat Genet	www.ncbi.nlm.nih.gov/pubmed/29255261	Association analysis in over 329,000 individuals identifies 116 independent variants influencing neuroticism.	Neuroticism	329,821 European ancestry individuals	122,867 European ancestry individuals	11p15.2	SOX6	SOX6			55553			rs297346-A	rs297346	0	297346	intron_variant	0	0.36612	2e-08	7.69897		5.641	z score increase	Illumina [18485882] (imputed)	N
28	rs2071754	11	31807524	rs3026401	2017-10-27	28892062	Akiyama M	2017-09-11	Nat Genet	www.ncbi.nlm.nih.gov/pubmed/28892062	Genome-wide association study identifies 112 new loci for body mass index in the Japanese population.	Body mass index	up to 72,390 Japanese ancestry women, up to 85,894 Japanese ancestry men	up to 10,048 Japanese ancestry women, up to 5,098 Japanese ancestry men, up to 181,999 European ancestry women, up to 140,155 European ancestry controls	11p13	PAX6	PAX6			5080			rs3026401-T	rs3026401	0	3026401	3_prime_UTR_variant	0	0.81	1e-08	8		0.016	[0.01-0.022] kg/m2 increase	Illumina [6108953] (imputed)	N
28	rs7936522	11	31850105	rs1806153	2018-02-01	29255261	Luciano M	2017-12-18	Nat Genet	www.ncbi.nlm.nih.gov/pubmed/29255261	Association analysis in over 329,000 individuals identifies 116 independent variants influencing neuroticism.	Neuroticism	329,821 European ancestry individuals	122,867 European ancestry individuals	11p13	intergenic	PAUPAR, DKFZp686K1684			103157000, 440034			rs1806153-T	rs1806153	0	1806153	non_coding_transcript_exon_variant	0	0.24291	2e-13	12.699		7.353	z score increase	Illumina [18485882] (imputed)	N
29	rs10769248	11	46849360	rs1007738	2009-01-16	19079262	Styrkarsdottir U	2008-12-14	Nat Genet	www.ncbi.nlm.nih.gov/pubmed/19079262	New sequence variants associated with bone mineral density.	Bone mineral density (hip)	6,865 European ancestry individuals	8,510 European ancestry individuals	11p11.2	LRP4	CKAP5			9793			rs1007738-A	rs1007738	0	1007738	intron_variant	0	0.77	7e-07	6.1549		0.08	[0.05-0.11] s.d. decrease	Illumina [305051]	N
29	rs11039182	11	47293799	rs10501320	2011-09-27	21873549	Strawbridge RJ	2011-08-26	Diabetes	www.ncbi.nlm.nih.gov/pubmed/21873549	Genome-wide association identifies nine common variants associated with fasting proinsulin levels and provides new insights into the pathophysiology of type 2 diabetes.	Proinsulin levels	10,701 European ancestry individuals	16,378 European ancestry individuals	11p11.2	MADD	MADD			8567			rs10501320-G	rs10501320	0	10501320	5_prime_UTR_variant	0	0.72	1e-88	88				Affymetrix, Illumina [~ 2500000] (imputed)	N
29	rs11039182	11	47336320	rs7944584	2010-02-28	20081858	Dupuis J	2010-01-17	Nat Genet	www.ncbi.nlm.nih.gov/pubmed/20081858	New genetic loci implicated in fasting glucose homeostasis and their impact on type 2 diabetes risk.	Fasting blood glucose	46,186 European ancestry individuals	76,558 European ancestry individuals	11p11.2	MADD	MADD			8567			rs7944584-A	rs7944584	0	7944584	intron_variant	0	0.75	2e-18	17.699		0.021	[0.015-0.027] mmol/L increase (replication)	Affymetrix, Illumina [~ 2500000] (imputed)	N
29	rs11039182	11	47336320	rs7944584	2012-08-15	22581228	Manning AK	2012-05-13	Nat Genet	www.ncbi.nlm.nih.gov/pubmed/22581228	A genome-wide approach accounting for body mass index identifies genetic variants influencing fasting glycemic traits and insulin resistance.	Fasting blood glucose (BMI interaction)	Up to 58,074 European ancestry individuals	Up tp 38,422 European ancestry individuals	11p11.2	MADD	MADD			8567			rs7944584-A	rs7944584	0	7944584	intron_variant	0	0.7264	4e-12	11.3979		0.0009	[-0.00058-0.00238] unit decrease	Affymetrix, Illumina [~ 2400000] (imputed)	N
29	rs11039182	11	47336320	rs7944584	2018-01-25	22581228	Manning AK	2012-05-13	Nat Genet	www.ncbi.nlm.nih.gov/pubmed/22581228	A genome-wide approach accounting for body mass index identifies genetic variants influencing fasting glycemic traits and insulin resistance.	Fasting blood glucose	Up to 58,074 European ancestry individuals	Up tp 38,422 European ancestry individuals	11p11.2	MADD	MADD			8567			rs7944584-A	rs7944584	0	7944584	intron_variant	0	0.7262	4e-13	12.3979		0.0253	[0.018-0.032] unit increase	Affymetrix, Illumina [~ 2400000] (imputed)	N
29	rs11039182	11	47346723	rs11039182	2016-11-25	26831199	Pattaro C	2016-01-21	Nat Commun	www.ncbi.nlm.nih.gov/pubmed/26831199	Genetic associations at 53 loci highlight cell types and biological pathways relevant for kidney function.	Chronic kidney disease	12,385 European ancestry cases, 104,780 European ancestry controls	33,972 European ancestry individuals	11p11.2	MADD	MADD			8567			rs11039182-T	rs11039182	0	11039182	intron_variant	0	0.7	3e-06	5.52288		0.0678	[0.040-0.096] unit decrease	Affymetrix, Illumina [~ 2500000] (imputed)	N
29	rs11039182	11	47346940	rs11039183	2017-11-30	29059683	Michailidou K	2017-10-23	Nature	www.ncbi.nlm.nih.gov/pubmed/29059683	Association analysis identifies 65 new breast cancer risk loci.	Breast cancer	76,192 European ancestry cases, 63,082 European ancestry controls	46,785 European ancestry cases, 42,892 European ancestry controls, 14,068 East Asian ancestry cases, 13,104 East Asian ancestry controls	11p11.2	NR	MADD			8567			rs11039183-A	rs11039183	0	11039183	intron_variant	0	0.3501	6e-06	5.22185	(EA)	0.0301	[0.017-0.043] unit decrease	Illumina [~ 11800000] (imputed)	N
29	rs7107356	11	47406592	rs11039216	2018-02-01	29255261	Luciano M	2017-12-18	Nat Genet	www.ncbi.nlm.nih.gov/pubmed/29255261	Association analysis in over 329,000 individuals identifies 116 independent variants influencing neuroticism.	Neuroticism	329,821 European ancestry individuals	122,867 European ancestry individuals	11p11.2	intergenic	SPI1			6688			rs11039216-T	rs11039216	0	11039216	intron_variant	0	0.53134	5e-15	14.301		7.821	z score increase	Illumina [18485882] (imputed)	N
29	rs4434960	11	47434986	rs2293576	2017-05-23	25673412	Shungin D	2015-02-12	Nature	www.ncbi.nlm.nih.gov/pubmed/25673412	New genetic loci link adipose and insulin biology to body fat distribution.	Hip circumference	up to 56,910 European ancestry men, up to 86,570 European ancestry women	up to 36,570 European ancestry men, 30,172 European ancestry women, 915 Filipino ancestry men, 735 Filipino ancestry women, 2,351 African American/Afro-Caribbean ancestry men, 6,258 African American/Afro-Caribbean ancestry women, 2,285 South Asian ancestry men, 506 South Asian ancestry women, 195 Seychellois ancestry men, 266 Seychellois ancestry women	11p11.2	SLC39A13	SLC39A13			91252			rs2293576-A	rs2293576	0	2293576	synonymous_variant	0	0.3277	2e-06	5.69897	(EA, men)	0.0251	[0.015-0.035] unit decrease	Affymetrix, Illumina, Perlegen [up to 2542447] (imputed)	N
29	rs4434960	11	47434986	rs2293576	2017-05-23	25673412	Shungin D	2015-02-12	Nature	www.ncbi.nlm.nih.gov/pubmed/25673412	New genetic loci link adipose and insulin biology to body fat distribution.	Hip circumference	up to 56,910 European ancestry men, up to 86,570 European ancestry women	up to 36,570 European ancestry men, 30,172 European ancestry women, 915 Filipino ancestry men, 735 Filipino ancestry women, 2,351 African American/Afro-Caribbean ancestry men, 6,258 African American/Afro-Caribbean ancestry women, 2,285 South Asian ancestry men, 506 South Asian ancestry women, 195 Seychellois ancestry men, 266 Seychellois ancestry women	11p11.2	SLC39A13	SLC39A13			91252			rs2293576-A	rs2293576	0	2293576	synonymous_variant	0	0.3277	2e-09	8.69897	(EA)	0.0229	[0.015-0.03] unit decrease	Affymetrix, Illumina, Perlegen [up to 2542447] (imputed)	N
29	rs4434960	11	47434986	rs2293576	2017-05-23	25673412	Shungin D	2015-02-12	Nature	www.ncbi.nlm.nih.gov/pubmed/25673412	New genetic loci link adipose and insulin biology to body fat distribution.	Hip circumference	up to 56,910 European ancestry men, up to 86,570 European ancestry women	up to 36,570 European ancestry men, 30,172 European ancestry women, 915 Filipino ancestry men, 735 Filipino ancestry women, 2,351 African American/Afro-Caribbean ancestry men, 6,258 African American/Afro-Caribbean ancestry women, 2,285 South Asian ancestry men, 506 South Asian ancestry women, 195 Seychellois ancestry men, 266 Seychellois ancestry women	11p11.2	SLC39A13	SLC39A13			91252			rs2293576-A	rs2293576	0	2293576	synonymous_variant	0	0.3277	6e-06	5.22185	(EA,women)	0.0223	[0.013-0.032] unit decrease	Affymetrix, Illumina, Perlegen [up to 2542447] (imputed)	N
29	rs4434960	11	47434986	rs2293576	2017-05-23	25673412	Shungin D	2015-02-12	Nature	www.ncbi.nlm.nih.gov/pubmed/25673412	New genetic loci link adipose and insulin biology to body fat distribution.	Waist circumference	up to 56,910 European ancestry men, up to 86,570 European ancestry women	up to 36,570 European ancestry men, 30,172 European ancestry women, 915 Filipino ancestry men, 735 Filipino ancestry women, 2,351 African American/Afro-Caribbean ancestry men, 6,258 African American/Afro-Caribbean ancestry women, 2,285 South Asian ancestry men, 506 South Asian ancestry women, 195 Seychellois ancestry men, 266 Seychellois ancestry women	11p11.2	SLC39A13	SLC39A13			91252			rs2293576-A	rs2293576	0	2293576	synonymous_variant	0	0.3271	2e-08	7.69897	(EA, men)	0.0284	[0.018-0.038] unit decrease	Affymetrix, Illumina, Perlegen [up to 2542447] (imputed)	N
29	rs4434960	11	47434986	rs2293576	2017-05-23	25673412	Shungin D	2015-02-12	Nature	www.ncbi.nlm.nih.gov/pubmed/25673412	New genetic loci link adipose and insulin biology to body fat distribution.	Waist circumference	up to 56,910 European ancestry men, up to 86,570 European ancestry women	up to 36,570 European ancestry men, 30,172 European ancestry women, 915 Filipino ancestry men, 735 Filipino ancestry women, 2,351 African American/Afro-Caribbean ancestry men, 6,258 African American/Afro-Caribbean ancestry women, 2,285 South Asian ancestry men, 506 South Asian ancestry women, 195 Seychellois ancestry men, 266 Seychellois ancestry women	11p11.2	SLC39A13	SLC39A13			91252			rs2293576-A	rs2293576	0	2293576	synonymous_variant	0	0.3271	9e-10	9.04576	(EA)	0.0222	[0.015-0.029] unit decrease	Affymetrix, Illumina, Perlegen [up to 2542447] (imputed)	N
29	rs4434960	11	47440758	rs2293579	2012-12-21	23022100	Franceschini N	2012-09-26	Am J Hum Genet	www.ncbi.nlm.nih.gov/pubmed/23022100	Discovery and fine mapping of serum protein loci through transethnic meta-analysis.	Serum albumin level	Up to 53,190 European ancestry individuals, 9,380 Japanese ancestry individuals	NA	11p11.2	PSMC3	PSMC3			5702			rs2293579-A	rs2293579	0	2293579	intron_variant	0	0.4	1e-07	7		0.0086	[0.0055-0.0117] unit increase	Affymetrix, Illumina [~ 2500000] (imputed)	N
29	rs4434960	11	47440758	rs2293579	2012-12-21	23022100	Franceschini N	2012-09-26	Am J Hum Genet	www.ncbi.nlm.nih.gov/pubmed/23022100	Discovery and fine mapping of serum protein loci through transethnic meta-analysis.	Serum albumin level	Up to 53,190 European ancestry individuals, 9,380 Japanese ancestry individuals	NA	11p11.2	PSMC3	PSMC3			5702			rs2293579-A	rs2293579	0	2293579	intron_variant	0	0.4	8e-08	7.09691	(EA)	0.0093	[0.0060-0.0126] unit increase	Affymetrix, Illumina [~ 2500000] (imputed)	N
29	rs4434960	11	47461783	rs7103648	2017-09-22	28739976	Wain LV	2017-07-24	Hypertension	www.ncbi.nlm.nih.gov/pubmed/28739976	Novel Blood Pressure Locus and Gene Discovery Using Genome-Wide Association Study and Expression Data Sets From Blood and the Kidney.	Diastolic blood pressure	150,134 European ancestry individuals	87,359 European ancestry individuals, 140,886 European and unknown ancestry individuals	11p11.2	RAPSN, PSMC3, SLC39A13	RAPSN			5913			rs7103648-G	rs7103648	0	7103648	intron_variant	0	0.382	7e-08	7.1549	(EA, initial)	0.245	[0.16-0.33] unit increase	Affymetrix, Illumina, Perlegen [7994604] (imputed)	N
29	rs4434960	11	47461783	rs7103648	2017-09-22	28739976	Wain LV	2017-07-24	Hypertension	www.ncbi.nlm.nih.gov/pubmed/28739976	Novel Blood Pressure Locus and Gene Discovery Using Genome-Wide Association Study and Expression Data Sets From Blood and the Kidney.	Systolic blood pressure	150,134 European ancestry individuals	87,359 European ancestry individuals, 140,886 European and unknown ancestry individuals	11p11.2	RAPSN, PSMC3, SLC39A13	RAPSN			5913			rs7103648-G	rs7103648	0	7103648	intron_variant	0	0.382	3e-07	6.52288	(EA, initial)	0.38	[0.23-0.53] unit increase	Affymetrix, Illumina, Perlegen [7994604] (imputed)	N
29	rs7107356	11	47481533	rs7950696	2017-08-30	27863252	Astle WJ	2016-11-17	Cell	www.ncbi.nlm.nih.gov/pubmed/27863252	The Allelic Landscape of Human Blood Cell Trait Variation and Links to Common Complex Disease.	Platelet count	166,066 European ancestry individuals	NA	11p11.2	intergenic	RAPSN - CELF1	5913	10658		10803	5956	rs7950696-C	rs7950696	0	7950696	intergenic_variant	1	0.445	7e-14	13.1549		0.027417	[0.02-0.035] unit increase	Affymetrix [~ 2500000] (imputed)	N
29	rs34467936	11	47529947	rs7124681	2017-08-18	28448500	Graff M	2017-04-27	PLoS Genet	www.ncbi.nlm.nih.gov/pubmed/28448500	Genome-wide physical activity interactions in adiposity - A meta-analysis of 200,452 adults.	Body mass index	2,518 African American women, 86,278 European ancestry women, 1,773 Filipino ancestry women, 1,030 Indian ancestry women, 1,457 African American men, 55,137 European ancestry men, 7,648 Indian ancestry men, 5,527 European ancestry individuals	6,244 African American women, 17,531 European ancestry women, 329 African American men, 19,956 European ancestry men	11p11.2	CUGBP1	CELF1			10658			rs7124681-A	rs7124681	0	7124681	intron_variant	0	0.4018	1e-11	11		0.0245	[0.017-0.032] kg/m2 increase	Affymetrix, Illumina, Perlegen [~ 2500000] (imputed)	N
29	rs34467936	11	47529947	rs7124681	2017-08-18	28448500	Graff M	2017-04-27	PLoS Genet	www.ncbi.nlm.nih.gov/pubmed/28448500	Genome-wide physical activity interactions in adiposity - A meta-analysis of 200,452 adults.	Body mass index	2,518 African American women, 86,278 European ancestry women, 1,773 Filipino ancestry women, 1,030 Indian ancestry women, 1,457 African American men, 55,137 European ancestry men, 7,648 Indian ancestry men, 5,527 European ancestry individuals	6,244 African American women, 17,531 European ancestry women, 329 African American men, 19,956 European ancestry men	11p11.2	CUGBP1	CELF1			10658			rs7124681-A	rs7124681	0	7124681	intron_variant	0	0.4018	2e-06	5.69897	(men)	0.025	[0.015-0.035] kg/m2 increase	Affymetrix, Illumina, Perlegen [~ 2500000] (imputed)	N
29	rs34467936	11	47529947	rs7124681	2017-08-18	28448500	Graff M	2017-04-27	PLoS Genet	www.ncbi.nlm.nih.gov/pubmed/28448500	Genome-wide physical activity interactions in adiposity - A meta-analysis of 200,452 adults.	Body mass index	2,518 African American women, 86,278 European ancestry women, 1,773 Filipino ancestry women, 1,030 Indian ancestry women, 1,457 African American men, 55,137 European ancestry men, 7,648 Indian ancestry men, 5,527 European ancestry individuals	6,244 African American women, 17,531 European ancestry women, 329 African American men, 19,956 European ancestry men	11p11.2	CUGBP1	CELF1			10658			rs7124681-A	rs7124681	0	7124681	intron_variant	0	0.4018	3e-07	6.52288	(women)	0.0235	[0.014-0.033] kg/m2 increase	Affymetrix, Illumina, Perlegen [~ 2500000] (imputed)	N
29	rs34467936	11	47529947	rs7124681	2017-08-18	28448500	Graff M	2017-04-27	PLoS Genet	www.ncbi.nlm.nih.gov/pubmed/28448500	Genome-wide physical activity interactions in adiposity - A meta-analysis of 200,452 adults.	Body mass index	2,518 African American women, 86,278 European ancestry women, 1,773 Filipino ancestry women, 1,030 Indian ancestry women, 1,457 African American men, 55,137 European ancestry men, 7,648 Indian ancestry men, 5,527 European ancestry individuals	6,244 African American women, 17,531 European ancestry women, 329 African American men, 19,956 European ancestry men	11p11.2	CUGBP1	CELF1			10658			rs7124681-A	rs7124681	0	7124681	intron_variant	0	0.4117	5e-12	11.301	(EA)	0.0262	[0.019-0.034] kg/m2 increase	Affymetrix, Illumina, Perlegen [~ 2500000] (imputed)	N
29	rs34467936	11	47529947	rs7124681	2017-08-18	28448500	Graff M	2017-04-27	PLoS Genet	www.ncbi.nlm.nih.gov/pubmed/28448500	Genome-wide physical activity interactions in adiposity - A meta-analysis of 200,452 adults.	Body mass index	2,518 African American women, 86,278 European ancestry women, 1,773 Filipino ancestry women, 1,030 Indian ancestry women, 1,457 African American men, 55,137 European ancestry men, 7,648 Indian ancestry men, 5,527 European ancestry individuals	6,244 African American women, 17,531 European ancestry women, 329 African American men, 19,956 European ancestry men	11p11.2	CUGBP1	CELF1			10658			rs7124681-A	rs7124681	0	7124681	intron_variant	0	0.4117	7e-07	6.1549	(EA, men)	0.028	[0.017-0.039] kg/m2 increase	Affymetrix, Illumina, Perlegen [~ 2500000] (imputed)	N
29	rs34467936	11	47529947	rs7124681	2017-08-18	28448500	Graff M	2017-04-27	PLoS Genet	www.ncbi.nlm.nih.gov/pubmed/28448500	Genome-wide physical activity interactions in adiposity - A meta-analysis of 200,452 adults.	Body mass index	2,518 African American women, 86,278 European ancestry women, 1,773 Filipino ancestry women, 1,030 Indian ancestry women, 1,457 African American men, 55,137 European ancestry men, 7,648 Indian ancestry men, 5,527 European ancestry individuals	6,244 African American women, 17,531 European ancestry women, 329 African American men, 19,956 European ancestry men	11p11.2	CUGBP1	CELF1			10658			rs7124681-A	rs7124681	0	7124681	intron_variant	0	0.4117	8e-07	6.09691	(EA, women)	0.024	[0.014-0.034] kg/m2 increase	Affymetrix, Illumina, Perlegen [~ 2500000] (imputed)	N
29	rs34467936	11	47529947	rs7124681	2017-08-18	28448500	Graff M	2017-04-27	PLoS Genet	www.ncbi.nlm.nih.gov/pubmed/28448500	Genome-wide physical activity interactions in adiposity - A meta-analysis of 200,452 adults.	Body mass index (joint analysis main effects and physical activity interaction)	2,518 African American women, 86,278 European ancestry women, 1,773 Filipino ancestry women, 1,030 Indian ancestry women, 1,457 African American men, 55,137 European ancestry men, 7,648 Indian ancestry men, 5,527 European ancestry individuals	6,244 African American women, 17,531 European ancestry women, 329 African American men, 19,956 European ancestry men	11p11.2	CUGBP1	CELF1			10658			rs7124681-?	rs7124681	0	7124681	intron_variant	0	NR	2e-11	10.699	(EA)			Affymetrix, Illumina, Perlegen [~ 2500000] (imputed)	N
29	rs34467936	11	47529947	rs7124681	2017-08-18	28448500	Graff M	2017-04-27	PLoS Genet	www.ncbi.nlm.nih.gov/pubmed/28448500	Genome-wide physical activity interactions in adiposity - A meta-analysis of 200,452 adults.	Body mass index (joint analysis main effects and physical activity interaction)	2,518 African American women, 86,278 European ancestry women, 1,773 Filipino ancestry women, 1,030 Indian ancestry women, 1,457 African American men, 55,137 European ancestry men, 7,648 Indian ancestry men, 5,527 European ancestry individuals	6,244 African American women, 17,531 European ancestry women, 329 African American men, 19,956 European ancestry men	11p11.2	CUGBP1	CELF1			10658			rs7124681-?	rs7124681	0	7124681	intron_variant	0	NR	5e-06	5.30103	(EA, women)			Affymetrix, Illumina, Perlegen [~ 2500000] (imputed)	N
29	rs34467936	11	47529947	rs7124681	2017-08-18	28448500	Graff M	2017-04-27	PLoS Genet	www.ncbi.nlm.nih.gov/pubmed/28448500	Genome-wide physical activity interactions in adiposity - A meta-analysis of 200,452 adults.	Body mass index (joint analysis main effects and physical activity interaction)	2,518 African American women, 86,278 European ancestry women, 1,773 Filipino ancestry women, 1,030 Indian ancestry women, 1,457 African American men, 55,137 European ancestry men, 7,648 Indian ancestry men, 5,527 European ancestry individuals	6,244 African American women, 17,531 European ancestry women, 329 African American men, 19,956 European ancestry men	11p11.2	CUGBP1	CELF1			10658			rs7124681-?	rs7124681	0	7124681	intron_variant	0	NR	5e-06	5.30103	(women)			Affymetrix, Illumina, Perlegen [~ 2500000] (imputed)	N
29	rs34467936	11	47529947	rs7124681	2017-08-18	28448500	Graff M	2017-04-27	PLoS Genet	www.ncbi.nlm.nih.gov/pubmed/28448500	Genome-wide physical activity interactions in adiposity - A meta-analysis of 200,452 adults.	Body mass index (joint analysis main effects and physical activity interaction)	2,518 African American women, 86,278 European ancestry women, 1,773 Filipino ancestry women, 1,030 Indian ancestry women, 1,457 African American men, 55,137 European ancestry men, 7,648 Indian ancestry men, 5,527 European ancestry individuals	6,244 African American women, 17,531 European ancestry women, 329 African American men, 19,956 European ancestry men	11p11.2	CUGBP1	CELF1			10658			rs7124681-?	rs7124681	0	7124681	intron_variant	0	NR	6e-11	10.2218				Affymetrix, Illumina, Perlegen [~ 2500000] (imputed)	N
29	rs34467936	11	47529947	rs7124681	2017-08-18	28448500	Graff M	2017-04-27	PLoS Genet	www.ncbi.nlm.nih.gov/pubmed/28448500	Genome-wide physical activity interactions in adiposity - A meta-analysis of 200,452 adults.	Body mass index (joint analysis main effects and physical activity interaction)	2,518 African American women, 86,278 European ancestry women, 1,773 Filipino ancestry women, 1,030 Indian ancestry women, 1,457 African American men, 55,137 European ancestry men, 7,648 Indian ancestry men, 5,527 European ancestry individuals	6,244 African American women, 17,531 European ancestry women, 329 African American men, 19,956 European ancestry men	11p11.2	CUGBP1	CELF1			10658			rs7124681-?	rs7124681	0	7124681	intron_variant	0	NR	7e-06	5.1549	(men)			Affymetrix, Illumina, Perlegen [~ 2500000] (imputed)	N
29	rs34467936	11	47529947	rs7124681	2017-08-18	28448500	Graff M	2017-04-27	PLoS Genet	www.ncbi.nlm.nih.gov/pubmed/28448500	Genome-wide physical activity interactions in adiposity - A meta-analysis of 200,452 adults.	Body mass index in physically active individuals	1,957 African American women, 1,773 Filipino ancestry women, 305 Indian ancestry women, 67,609 European ancestry women, 1,206 African American men, 2,029 Indian ancestry men, 43,399 European ancestry men, at least 4,819 European ancestry individuals	4,807 African American women, 12,347 European ancestry women, 265 African American men, 14,540 European ancestry men	11p11.2	CUGBP1	CELF1			10658			rs7124681-A	rs7124681	0	7124681	intron_variant	0	0.4018	2e-08	7.69897		0.0227	[0.015-0.031] kg/m2 increase	Affymetrix, Illumina, Perlegen [~ 2500000] (imputed)	N
29	rs34467936	11	47529947	rs7124681	2017-08-18	28448500	Graff M	2017-04-27	PLoS Genet	www.ncbi.nlm.nih.gov/pubmed/28448500	Genome-wide physical activity interactions in adiposity - A meta-analysis of 200,452 adults.	Body mass index in physically active individuals	1,957 African American women, 1,773 Filipino ancestry women, 305 Indian ancestry women, 67,609 European ancestry women, 1,206 African American men, 2,029 Indian ancestry men, 43,399 European ancestry men, at least 4,819 European ancestry individuals	4,807 African American women, 12,347 European ancestry women, 265 African American men, 14,540 European ancestry men	11p11.2	CUGBP1	CELF1			10658			rs7124681-A	rs7124681	0	7124681	intron_variant	0	0.4117	4e-09	8.39794	(EA)	0.0247	[0.016-0.033] kg/m2 increase	Affymetrix, Illumina, Perlegen [~ 2500000] (imputed)	N
29	rs4434960	11	47557871	rs10838725	2014-04-16	24162737	European Alzheimer's Disease Initiative (EADI)	2013-10-27	Nat Genet	www.ncbi.nlm.nih.gov/pubmed/24162737	Meta-analysis of 74,046 individuals identifies 11 new susceptibility loci for Alzheimer's disease.	Alzheimer's disease (late onset)	17,008 European ancestry cases, 37,154 European ancestry controls	8,572 European ancestry cases, 11,312 European ancestry controls	11p11.2	CELF1	CELF1			10658			rs10838725-C	rs10838725	0	10838725	intron_variant	0	0.316	1e-08	8		1.08	[1.05-1.11]	Illumina [7055881] (imputed)	N
29	rs4434960	11	47575370	rs2868996	2017-08-30	27863252	Astle WJ	2016-11-17	Cell	www.ncbi.nlm.nih.gov/pubmed/27863252	The Allelic Landscape of Human Blood Cell Trait Variation and Links to Common Complex Disease.	Immature fraction of reticulocytes	170,548 European ancestry individuals	NA	11p11.2	CELF1	CELF1			10658			rs2868996-T	rs2868996	0	2868996	intron_variant	0	0.3381	5e-09	8.30103		0.02203	[0.015-0.029] unit increase	Affymetrix [~ 2500000] (imputed)	N
29	rs34467936	11	47650993	rs3817334	2017-10-27	28892062	Akiyama M	2017-09-11	Nat Genet	www.ncbi.nlm.nih.gov/pubmed/28892062	Genome-wide association study identifies 112 new loci for body mass index in the Japanese population.	Body mass index	up to 72,390 Japanese ancestry women, up to 85,894 Japanese ancestry men	up to 10,048 Japanese ancestry women, up to 5,098 Japanese ancestry men, up to 181,999 European ancestry women, up to 140,155 European ancestry controls	11p11.2	MTCH2	MTCH2			23788			rs3817334-T	rs3817334	0	3817334	intron_variant	0	0.42	1e-24	24		0.025	[0.021-0.029] kg/m2 increase	Illumina [6108953] (imputed)	N
29	rs34467936	11	47650993	rs3817334	2017-08-18	28448500	Graff M	2017-04-27	PLoS Genet	www.ncbi.nlm.nih.gov/pubmed/28448500	Genome-wide physical activity interactions in adiposity - A meta-analysis of 200,452 adults.	Body mass index	2,518 African American women, 86,278 European ancestry women, 1,773 Filipino ancestry women, 1,030 Indian ancestry women, 1,457 African American men, 55,137 European ancestry men, 7,648 Indian ancestry men, 5,527 European ancestry individuals	6,244 African American women, 17,531 European ancestry women, 329 African American men, 19,956 European ancestry men	11p11.2	MTCH2	MTCH2			23788			rs3817334-T	rs3817334	0	3817334	intron_variant	0	0.4007	1e-11	11		0.0241	[0.017-0.031] kg/m2 increase	Affymetrix, Illumina, Perlegen [~ 2500000] (imputed)	N
29	rs34467936	11	47650993	rs3817334	2017-08-18	28448500	Graff M	2017-04-27	PLoS Genet	www.ncbi.nlm.nih.gov/pubmed/28448500	Genome-wide physical activity interactions in adiposity - A meta-analysis of 200,452 adults.	Body mass index	2,518 African American women, 86,278 European ancestry women, 1,773 Filipino ancestry women, 1,030 Indian ancestry women, 1,457 African American men, 55,137 European ancestry men, 7,648 Indian ancestry men, 5,527 European ancestry individuals	6,244 African American women, 17,531 European ancestry women, 329 African American men, 19,956 European ancestry men	11p11.2	MTCH2	MTCH2			23788			rs3817334-T	rs3817334	0	3817334	intron_variant	0	0.4007	2e-06	5.69897	(women)	0.0216	[0.013-0.03] kg/m2 increase	Affymetrix, Illumina, Perlegen [~ 2500000] (imputed)	N
29	rs34467936	11	47650993	rs3817334	2017-08-18	28448500	Graff M	2017-04-27	PLoS Genet	www.ncbi.nlm.nih.gov/pubmed/28448500	Genome-wide physical activity interactions in adiposity - A meta-analysis of 200,452 adults.	Body mass index	2,518 African American women, 86,278 European ancestry women, 1,773 Filipino ancestry women, 1,030 Indian ancestry women, 1,457 African American men, 55,137 European ancestry men, 7,648 Indian ancestry men, 5,527 European ancestry individuals	6,244 African American women, 17,531 European ancestry women, 329 African American men, 19,956 European ancestry men	11p11.2	MTCH2	MTCH2			23788			rs3817334-T	rs3817334	0	3817334	intron_variant	0	0.4007	3e-07	6.52288	(men)	0.0269	[0.017-0.037] kg/m2 increase	Affymetrix, Illumina, Perlegen [~ 2500000] (imputed)	N
29	rs34467936	11	47650993	rs3817334	2017-08-18	28448500	Graff M	2017-04-27	PLoS Genet	www.ncbi.nlm.nih.gov/pubmed/28448500	Genome-wide physical activity interactions in adiposity - A meta-analysis of 200,452 adults.	Body mass index	2,518 African American women, 86,278 European ancestry women, 1,773 Filipino ancestry women, 1,030 Indian ancestry women, 1,457 African American men, 55,137 European ancestry men, 7,648 Indian ancestry men, 5,527 European ancestry individuals	6,244 African American women, 17,531 European ancestry women, 329 African American men, 19,956 European ancestry men	11p11.2	MTCH2	MTCH2			23788			rs3817334-T	rs3817334	0	3817334	intron_variant	0	0.4106	1e-07	7	(EA, men)	0.0297	[0.019-0.041] kg/m2 increase	Affymetrix, Illumina, Perlegen [~ 2500000] (imputed)	N
29	rs34467936	11	47650993	rs3817334	2017-08-18	28448500	Graff M	2017-04-27	PLoS Genet	www.ncbi.nlm.nih.gov/pubmed/28448500	Genome-wide physical activity interactions in adiposity - A meta-analysis of 200,452 adults.	Body mass index	2,518 African American women, 86,278 European ancestry women, 1,773 Filipino ancestry women, 1,030 Indian ancestry women, 1,457 African American men, 55,137 European ancestry men, 7,648 Indian ancestry men, 5,527 European ancestry individuals	6,244 African American women, 17,531 European ancestry women, 329 African American men, 19,956 European ancestry men	11p11.2	MTCH2	MTCH2			23788			rs3817334-T	rs3817334	0	3817334	intron_variant	0	0.4106	3e-06	5.52288	(EA, women)	0.0225	[0.013-0.032] kg/m2 increase	Affymetrix, Illumina, Perlegen [~ 2500000] (imputed)	N
29	rs34467936	11	47650993	rs3817334	2017-08-18	28448500	Graff M	2017-04-27	PLoS Genet	www.ncbi.nlm.nih.gov/pubmed/28448500	Genome-wide physical activity interactions in adiposity - A meta-analysis of 200,452 adults.	Body mass index	2,518 African American women, 86,278 European ancestry women, 1,773 Filipino ancestry women, 1,030 Indian ancestry women, 1,457 African American men, 55,137 European ancestry men, 7,648 Indian ancestry men, 5,527 European ancestry individuals	6,244 African American women, 17,531 European ancestry women, 329 African American men, 19,956 European ancestry men	11p11.2	MTCH2	MTCH2			23788			rs3817334-T	rs3817334	0	3817334	intron_variant	0	0.4106	5e-12	11.301	(EA)	0.0258	[0.019-0.033] kg/m2 increase	Affymetrix, Illumina, Perlegen [~ 2500000] (imputed)	N
29	rs34467936	11	47650993	rs3817334	2017-08-18	28448500	Graff M	2017-04-27	PLoS Genet	www.ncbi.nlm.nih.gov/pubmed/28448500	Genome-wide physical activity interactions in adiposity - A meta-analysis of 200,452 adults.	Body mass index (joint analysis main effects and physical activity interaction)	2,518 African American women, 86,278 European ancestry women, 1,773 Filipino ancestry women, 1,030 Indian ancestry women, 1,457 African American men, 55,137 European ancestry men, 7,648 Indian ancestry men, 5,527 European ancestry individuals	6,244 African American women, 17,531 European ancestry women, 329 African American men, 19,956 European ancestry men	11p11.2	MTCH2	MTCH2			23788			rs3817334-?	rs3817334	0	3817334	intron_variant	0	NR	1e-11	11	(EA)			Affymetrix, Illumina, Perlegen [~ 2500000] (imputed)	N
29	rs34467936	11	47650993	rs3817334	2017-08-18	28448500	Graff M	2017-04-27	PLoS Genet	www.ncbi.nlm.nih.gov/pubmed/28448500	Genome-wide physical activity interactions in adiposity - A meta-analysis of 200,452 adults.	Body mass index (joint analysis main effects and physical activity interaction)	2,518 African American women, 86,278 European ancestry women, 1,773 Filipino ancestry women, 1,030 Indian ancestry women, 1,457 African American men, 55,137 European ancestry men, 7,648 Indian ancestry men, 5,527 European ancestry individuals	6,244 African American women, 17,531 European ancestry women, 329 African American men, 19,956 European ancestry men	11p11.2	MTCH2	MTCH2			23788			rs3817334-?	rs3817334	0	3817334	intron_variant	0	NR	1e-06	6	(men)			Affymetrix, Illumina, Perlegen [~ 2500000] (imputed)	N
29	rs34467936	11	47650993	rs3817334	2017-08-18	28448500	Graff M	2017-04-27	PLoS Genet	www.ncbi.nlm.nih.gov/pubmed/28448500	Genome-wide physical activity interactions in adiposity - A meta-analysis of 200,452 adults.	Body mass index (joint analysis main effects and physical activity interaction)	2,518 African American women, 86,278 European ancestry women, 1,773 Filipino ancestry women, 1,030 Indian ancestry women, 1,457 African American men, 55,137 European ancestry men, 7,648 Indian ancestry men, 5,527 European ancestry individuals	6,244 African American women, 17,531 European ancestry women, 329 African American men, 19,956 European ancestry men	11p11.2	MTCH2	MTCH2			23788			rs3817334-?	rs3817334	0	3817334	intron_variant	0	NR	5e-11	10.301				Affymetrix, Illumina, Perlegen [~ 2500000] (imputed)	N
29	rs34467936	11	47650993	rs3817334	2017-08-18	28448500	Graff M	2017-04-27	PLoS Genet	www.ncbi.nlm.nih.gov/pubmed/28448500	Genome-wide physical activity interactions in adiposity - A meta-analysis of 200,452 adults.	Body mass index in physically active individuals	1,957 African American women, 1,773 Filipino ancestry women, 305 Indian ancestry women, 67,609 European ancestry women, 1,206 African American men, 2,029 Indian ancestry men, 43,399 European ancestry men, at least 4,819 European ancestry individuals	4,807 African American women, 12,347 European ancestry women, 265 African American men, 14,540 European ancestry men	11p11.2	MTCH2	MTCH2			23788			rs3817334-T	rs3817334	0	3817334	intron_variant	0	0.4007	3e-08	7.52288		0.0224	[0.014-0.03] kg/m2 increase	Affymetrix, Illumina, Perlegen [~ 2500000] (imputed)	N
29	rs34467936	11	47650993	rs3817334	2017-08-18	28448500	Graff M	2017-04-27	PLoS Genet	www.ncbi.nlm.nih.gov/pubmed/28448500	Genome-wide physical activity interactions in adiposity - A meta-analysis of 200,452 adults.	Body mass index in physically active individuals	1,957 African American women, 1,773 Filipino ancestry women, 305 Indian ancestry women, 67,609 European ancestry women, 1,206 African American men, 2,029 Indian ancestry men, 43,399 European ancestry men, at least 4,819 European ancestry individuals	4,807 African American women, 12,347 European ancestry women, 265 African American men, 14,540 European ancestry men	11p11.2	MTCH2	MTCH2			23788			rs3817334-T	rs3817334	0	3817334	intron_variant	0	0.4016	5e-06	5.30103	(men)	0.0276	[0.016-0.039] kg/m2 increase	Affymetrix, Illumina, Perlegen [~ 2500000] (imputed)	N
29	rs34467936	11	47650993	rs3817334	2017-08-18	28448500	Graff M	2017-04-27	PLoS Genet	www.ncbi.nlm.nih.gov/pubmed/28448500	Genome-wide physical activity interactions in adiposity - A meta-analysis of 200,452 adults.	Body mass index in physically active individuals	1,957 African American women, 1,773 Filipino ancestry women, 305 Indian ancestry women, 67,609 European ancestry women, 1,206 African American men, 2,029 Indian ancestry men, 43,399 European ancestry men, at least 4,819 European ancestry individuals	4,807 African American women, 12,347 European ancestry women, 265 African American men, 14,540 European ancestry men	11p11.2	MTCH2	MTCH2			23788			rs3817334-T	rs3817334	0	3817334	intron_variant	0	0.4106	7e-09	8.1549	(EA)	0.0243	[0.016-0.033] kg/m2 increase	Affymetrix, Illumina, Perlegen [~ 2500000] (imputed)	N
29	rs34467936	11	47650993	rs3817334	2017-08-10	28443625	Justice AE	2017-04-26	Nat Commun	www.ncbi.nlm.nih.gov/pubmed/28443625	Genome-wide meta-analysis of 241,258 adults accounting for smoking behaviour identifies novel loci for obesity traits.	BMI (adjusted for smoking behaviour)	98,173 European ancestry women, 64,373 European ancestry men, 5,829 European ancestry individuals, 10,500 African American/Afro-Caribbean ancestry women, 2,706 African American/Afro-Caribbean ancestry men, 1,030 Indian Asian ancestry women, 7,648 Indian Asian ancestry men, 1,793 Filipino ancestry women, 2,944 Hispanic/Latino ancestry women, 1,764 Hispanic/Latino ancestry men	21,496 European ancestry women, 24,385 European ancestry men, 118,364 European ancestry individuals, 2,326 African American/Afro-Caribbean ancestry women, 855 African American/Afro-Caribbean ancestry men	11p11.2	MTCH2	MTCH2			23788			rs3817334-T	rs3817334	0	3817334	intron_variant	0	0.3933	1e-11	11		0.0223	[0.016-0.029] kg/m2 increase	Affymetrix, Illumina, Perlegen [up to 2800000] (imputed)	N
29	rs34467936	11	47650993	rs3817334	2017-08-10	28443625	Justice AE	2017-04-26	Nat Commun	www.ncbi.nlm.nih.gov/pubmed/28443625	Genome-wide meta-analysis of 241,258 adults accounting for smoking behaviour identifies novel loci for obesity traits.	BMI (adjusted for smoking behaviour)	98,173 European ancestry women, 64,373 European ancestry men, 5,829 European ancestry individuals, 10,500 African American/Afro-Caribbean ancestry women, 2,706 African American/Afro-Caribbean ancestry men, 1,030 Indian Asian ancestry women, 7,648 Indian Asian ancestry men, 1,793 Filipino ancestry women, 2,944 Hispanic/Latino ancestry women, 1,764 Hispanic/Latino ancestry men	21,496 European ancestry women, 24,385 European ancestry men, 118,364 European ancestry individuals, 2,326 African American/Afro-Caribbean ancestry women, 855 African American/Afro-Caribbean ancestry men	11p11.2	MTCH2	MTCH2			23788			rs3817334-T	rs3817334	0	3817334	intron_variant	0	0.3933	1e-07	7	(men)	0.0254	[0.016-0.035] kg/m2 increase	Affymetrix, Illumina, Perlegen [up to 2800000] (imputed)	N
29	rs34467936	11	47650993	rs3817334	2017-08-10	28443625	Justice AE	2017-04-26	Nat Commun	www.ncbi.nlm.nih.gov/pubmed/28443625	Genome-wide meta-analysis of 241,258 adults accounting for smoking behaviour identifies novel loci for obesity traits.	BMI (adjusted for smoking behaviour)	98,173 European ancestry women, 64,373 European ancestry men, 5,829 European ancestry individuals, 10,500 African American/Afro-Caribbean ancestry women, 2,706 African American/Afro-Caribbean ancestry men, 1,030 Indian Asian ancestry women, 7,648 Indian Asian ancestry men, 1,793 Filipino ancestry women, 2,944 Hispanic/Latino ancestry women, 1,764 Hispanic/Latino ancestry men	21,496 European ancestry women, 24,385 European ancestry men, 118,364 European ancestry individuals, 2,326 African American/Afro-Caribbean ancestry women, 855 African American/Afro-Caribbean ancestry men	11p11.2	MTCH2	MTCH2			23788			rs3817334-T	rs3817334	0	3817334	intron_variant	0	0.3933	2e-06	5.69897	(women)	0.02	[0.012-0.028] kg/m2 increase	Affymetrix, Illumina, Perlegen [up to 2800000] (imputed)	N
29	rs34467936	11	47650993	rs3817334	2017-08-10	28443625	Justice AE	2017-04-26	Nat Commun	www.ncbi.nlm.nih.gov/pubmed/28443625	Genome-wide meta-analysis of 241,258 adults accounting for smoking behaviour identifies novel loci for obesity traits.	BMI in non-smokers	77,279 European ancestry women, 47,280 European ancestry men, 4,856 European ancestry individuals, 8,799 African American/Afro-Caribbean ancestry women, 1,803 African American/Afro-Caribbean ancestry men, 1,020 Indian Asian ancestry women, 6,691 Indian Asian ancestry men, 1,526 Filipino ancestry women, 2,469 Hispanic/Latino ancestry women, 1,318 Hispanic/Latino ancestry men	16,011 European ancestry women, 17,912 European ancestry men, 105,218 European ancestry individuals, 2,073 African American/Afro-Caribbean ancestry women, 647 African American/Afro-Caribbean ancestry men	11p11.2	MTCH2	MTCH2			23788			rs3817334-T	rs3817334	0	3817334	intron_variant	0	0.3933	1e-08	8		0.0212	[0.014-0.028] kg/m2 increase	Affymetrix, Illumina, Perlegen [up to 2800000] (imputed)	N
29	rs34467936	11	47650993	rs3817334	2017-08-10	28443625	Justice AE	2017-04-26	Nat Commun	www.ncbi.nlm.nih.gov/pubmed/28443625	Genome-wide meta-analysis of 241,258 adults accounting for smoking behaviour identifies novel loci for obesity traits.	BMI in non-smokers	77,279 European ancestry women, 47,280 European ancestry men, 4,856 European ancestry individuals, 8,799 African American/Afro-Caribbean ancestry women, 1,803 African American/Afro-Caribbean ancestry men, 1,020 Indian Asian ancestry women, 6,691 Indian Asian ancestry men, 1,526 Filipino ancestry women, 2,469 Hispanic/Latino ancestry women, 1,318 Hispanic/Latino ancestry men	16,011 European ancestry women, 17,912 European ancestry men, 105,218 European ancestry individuals, 2,073 African American/Afro-Caribbean ancestry women, 647 African American/Afro-Caribbean ancestry men	11p11.2	MTCH2	MTCH2			23788			rs3817334-T	rs3817334	0	3817334	intron_variant	0	0.3933	6e-06	5.22185	(men)	0.0245	[0.014-0.035] kg/m2 increase	Affymetrix, Illumina, Perlegen [up to 2800000] (imputed)	N
29	rs34467936	11	47650993	rs3817334	2017-08-10	28443625	Justice AE	2017-04-26	Nat Commun	www.ncbi.nlm.nih.gov/pubmed/28443625	Genome-wide meta-analysis of 241,258 adults accounting for smoking behaviour identifies novel loci for obesity traits.	Body mass index (joint analysis main effects and smoking interaction)	98,173 European ancestry women, 64,373 European ancestry men, 5,829 European ancestry individuals, 10,500 African American/Afro-Caribbean ancestry women, 2,706 African American/Afro-Caribbean ancestry men, 1,030 Indian Asian ancestry women, 7,648 Indian Asian ancestry men, 1,793 Filipino ancestry women, 2,944 Hispanic/Latino ancestry women, 1,764 Hispanic/Latino ancestry men	21,496 European ancestry women, 24,385 European ancestry men, 118,364 European ancestry individuals, 2,326 African American/Afro-Caribbean ancestry women, 855 African American/Afro-Caribbean ancestry men	11p11.2	MTCH2	MTCH2			23788			rs3817334-T	rs3817334	0	3817334	intron_variant	0	0.3933	3e-06	5.52288	(women)			Affymetrix, Illumina, Perlegen [up to 2800000] (imputed)	N
29	rs34467936	11	47650993	rs3817334	2017-08-10	28443625	Justice AE	2017-04-26	Nat Commun	www.ncbi.nlm.nih.gov/pubmed/28443625	Genome-wide meta-analysis of 241,258 adults accounting for smoking behaviour identifies novel loci for obesity traits.	Body mass index (joint analysis main effects and smoking interaction)	98,173 European ancestry women, 64,373 European ancestry men, 5,829 European ancestry individuals, 10,500 African American/Afro-Caribbean ancestry women, 2,706 African American/Afro-Caribbean ancestry men, 1,030 Indian Asian ancestry women, 7,648 Indian Asian ancestry men, 1,793 Filipino ancestry women, 2,944 Hispanic/Latino ancestry women, 1,764 Hispanic/Latino ancestry men	21,496 European ancestry women, 24,385 European ancestry men, 118,364 European ancestry individuals, 2,326 African American/Afro-Caribbean ancestry women, 855 African American/Afro-Caribbean ancestry men	11p11.2	MTCH2	MTCH2			23788			rs3817334-T	rs3817334	0	3817334	intron_variant	0	0.3933	4e-07	6.39794	(men)			Affymetrix, Illumina, Perlegen [up to 2800000] (imputed)	N
29	rs34467936	11	47650993	rs3817334	2017-08-10	28443625	Justice AE	2017-04-26	Nat Commun	www.ncbi.nlm.nih.gov/pubmed/28443625	Genome-wide meta-analysis of 241,258 adults accounting for smoking behaviour identifies novel loci for obesity traits.	Body mass index (joint analysis main effects and smoking interaction)	98,173 European ancestry women, 64,373 European ancestry men, 5,829 European ancestry individuals, 10,500 African American/Afro-Caribbean ancestry women, 2,706 African American/Afro-Caribbean ancestry men, 1,030 Indian Asian ancestry women, 7,648 Indian Asian ancestry men, 1,793 Filipino ancestry women, 2,944 Hispanic/Latino ancestry women, 1,764 Hispanic/Latino ancestry men	21,496 European ancestry women, 24,385 European ancestry men, 118,364 European ancestry individuals, 2,326 African American/Afro-Caribbean ancestry women, 855 African American/Afro-Caribbean ancestry men	11p11.2	MTCH2	MTCH2			23788			rs3817334-T	rs3817334	0	3817334	intron_variant	0	0.3933	7e-12	11.1549				Affymetrix, Illumina, Perlegen [up to 2800000] (imputed)	N
29	rs34467936	11	47650993	rs3817334	2016-01-27	25673413	Locke AE	2015-02-12	Nature	www.ncbi.nlm.nih.gov/pubmed/25673413	Genetic studies of body mass index yield new insights for obesity biology.	Body mass index	up to 104,666 European ancestry male individuals, up to 132,115 European ancestry female individuals, 370 African American male individuals, 517 African American female individuals, 512 Hispanic male individuals, 764 Hispanic female individuals	up to 48,274 European ancestry male individuals, up to 39,864 European ancestry female individuals, 2,441 African American or Afro-Caribbean male individuals, 6,314 African American or Afro-Caribbean female individuals, 919 Filipino male individuals, 828 Filipino female individuals, 205 Seychelles male individuals, 287 Seychelles female individuals, 2,964 South Asian ancestry male individuals, 65…	11p11.2	MTCH2	MTCH2			23788			rs3817334-T	rs3817334	0	3817334	intron_variant	0	0.401	1e-17	17		0.026	[0.02-0.031] kg/m2 increase	Affymetrix, Illumina [2550021]	N
29	rs34467936	11	47650993	rs3817334	2016-01-27	25673413	Locke AE	2015-02-12	Nature	www.ncbi.nlm.nih.gov/pubmed/25673413	Genetic studies of body mass index yield new insights for obesity biology.	Body mass index	up to 104,666 European ancestry male individuals, up to 132,115 European ancestry female individuals, 370 African American male individuals, 517 African American female individuals, 512 Hispanic male individuals, 764 Hispanic female individuals	up to 48,274 European ancestry male individuals, up to 39,864 European ancestry female individuals, 2,441 African American or Afro-Caribbean male individuals, 6,314 African American or Afro-Caribbean female individuals, 919 Filipino male individuals, 828 Filipino female individuals, 205 Seychelles male individuals, 287 Seychelles female individuals, 2,964 South Asian ancestry male individuals, 65…	11p11.2	MTCH2	MTCH2			23788			rs3817334-T	rs3817334	0	3817334	intron_variant	0	0.405	2e-10	9.69897	(EA, men)	0.026	[0.018-0.034] kg/m2 increase	Affymetrix, Illumina [2550021]	N
29	rs34467936	11	47650993	rs3817334	2016-01-27	25673413	Locke AE	2015-02-12	Nature	www.ncbi.nlm.nih.gov/pubmed/25673413	Genetic studies of body mass index yield new insights for obesity biology.	Body mass index	up to 104,666 European ancestry male individuals, up to 132,115 European ancestry female individuals, 370 African American male individuals, 517 African American female individuals, 512 Hispanic male individuals, 764 Hispanic female individuals	up to 48,274 European ancestry male individuals, up to 39,864 European ancestry female individuals, 2,441 African American or Afro-Caribbean male individuals, 6,314 African American or Afro-Caribbean female individuals, 919 Filipino male individuals, 828 Filipino female individuals, 205 Seychelles male individuals, 287 Seychelles female individuals, 2,964 South Asian ancestry male individuals, 65…	11p11.2	MTCH2	MTCH2			23788			rs3817334-T	rs3817334	0	3817334	intron_variant	0	0.407	5e-17	16.301	(EA)	0.026	[0.02-0.032] kg/m2 increase	Affymetrix, Illumina [2550021]	N
29	rs34467936	11	47650993	rs3817334	2016-01-27	25673413	Locke AE	2015-02-12	Nature	www.ncbi.nlm.nih.gov/pubmed/25673413	Genetic studies of body mass index yield new insights for obesity biology.	Body mass index	up to 104,666 European ancestry male individuals, up to 132,115 European ancestry female individuals, 370 African American male individuals, 517 African American female individuals, 512 Hispanic male individuals, 764 Hispanic female individuals	up to 48,274 European ancestry male individuals, up to 39,864 European ancestry female individuals, 2,441 African American or Afro-Caribbean male individuals, 6,314 African American or Afro-Caribbean female individuals, 919 Filipino male individuals, 828 Filipino female individuals, 205 Seychelles male individuals, 287 Seychelles female individuals, 2,964 South Asian ancestry male individuals, 65…	11p11.2	MTCH2	MTCH2			23788			rs3817334-T	rs3817334	0	3817334	intron_variant	0	0.409	2e-11	10.699	(EA, women)	0.027	[0.019-0.034] kg/m2 increase	Affymetrix, Illumina [2550021]	N
29	rs34467936	11	47650993	rs3817334	2010-11-17	20935630	Speliotes EK	2010-10-10	Nat Genet	www.ncbi.nlm.nih.gov/pubmed/20935630	Association analyses of 249,796 individuals reveal 18 new loci associated with body mass index.	Body mass index	Up to 123,865 European ancestry individuals	Up to 125,931 European ancestry individuals	11p11.2	MTCH2, NDUFS3, CUGBP1	MTCH2			23788			rs3817334-T	rs3817334	0	3817334	intron_variant	0	0.41	2e-12	11.699		0.06	[0.02-0.10] kg/m2 increase	Affymetrix, Illumina, Perlegen [~ 2800000] (imputed)	N
29	rs34467936	11	47663049	rs10838738	2009-01-12	19079261	Willer CJ	2008-12-14	Nat Genet	www.ncbi.nlm.nih.gov/pubmed/19079261	Six new loci associated with body mass index highlight a neuronal influence on body weight regulation.	Body mass index	32,387 European ancestry individuals	59,082 European ancestry individuals	11p11.2	MTCH2	MTCH2			23788			rs10838738-G	rs10838738	0	10838738	intron_variant	0	0.34	5e-09	8.30103		0.07	[0.01-0.13] kg/m2 increase	Affymetrix, Illumina [2399588] (imputed)	N
29	rs7107356	11	47676170	rs7107356	2018-02-01	29255261	Luciano M	2017-12-18	Nat Genet	www.ncbi.nlm.nih.gov/pubmed/29255261	Association analysis in over 329,000 individuals identifies 116 independent variants influencing neuroticism.	Neuroticism	329,821 European ancestry individuals	122,867 European ancestry individuals	11p11.2	ACP2, AGBL2, C1QTNF4, CELF1, DDB2, FAM180B, FNBP4, KBTBD4, MADD, MTCH2, MYBPC3, NDUFS3, NR1H3, NUP160, PSMC3, PTPMT1, RAPSN, SLC39A13, SPI1	MTCH2 - AGBL2	23788	79841		11964	4550	rs7107356-A	rs7107356	0	7107356	downstream_gene_variant	1	0.49501	1e-16	16		8.305	z score decrease	Illumina [18485882] (imputed)	N
29	rs7107356	11	47676170	rs7107356	2017-03-17	27089181	Okbay A	2016-04-18	Nat Genet	www.ncbi.nlm.nih.gov/pubmed/27089181	Genetic variants associated with subjective well-being, depressive symptoms, and neuroticism identified through genome-wide analyses.	Neuroticism	170,911 European ancestry individuals	NA	11p11.2	NR	MTCH2 - AGBL2	23788	79841		11964	4550	rs7107356-A	rs7107356	0	7107356	downstream_gene_variant	1	0.513	1e-07	7		0.0180817	[0.011-0.025] unit decrease	Affymetrix [up to 6544775] (imputed)	N
29	rs34467936	11	47761471	rs11602339	2017-10-27	28892062	Akiyama M	2017-09-11	Nat Genet	www.ncbi.nlm.nih.gov/pubmed/28892062	Genome-wide association study identifies 112 new loci for body mass index in the Japanese population.	Body mass index	up to 72,390 Japanese ancestry women, up to 85,894 Japanese ancestry men	up to 10,048 Japanese ancestry women, up to 5,098 Japanese ancestry men, up to 181,999 European ancestry women, up to 140,155 European ancestry controls	11p11.2	FNBP4	FNBP4			23360			rs11602339-T	rs11602339	0	11602339	intron_variant	0	0.313	1e-09	9	(Japanese)	0.023	[0.015-0.031] kg/m2 increase	Illumina [6108953] (imputed)	N
29	rs34467936	11	47781306	rs7927771	2017-03-17	27089181	Okbay A	2016-04-18	Nat Genet	www.ncbi.nlm.nih.gov/pubmed/27089181	Genetic variants associated with subjective well-being, depressive symptoms, and neuroticism identified through genome-wide analyses.	Subjective well-being	298,420 Korculan (founder/genetic isolate), Split (founder/genetic isolate), Vis (founder/genetic isolate), Erasmus Rucphen (founder/genetic isolate) and other European ancestry individuals	NA	11p11.2	NR	FNBP4			23360			rs7927771-A	rs7927771	0	7927771	intron_variant	0	0.6579	4e-06	5.39794		0.0129	[0.0074-0.0184] unit decrease	Affymetrix, Illumina, Perlegen [at least 5170349] (imputed)	N
29	rs34467936	11	47796062	rs11039389	2018-02-01	29255261	Luciano M	2017-12-18	Nat Genet	www.ncbi.nlm.nih.gov/pubmed/29255261	Association analysis in over 329,000 individuals identifies 116 independent variants influencing neuroticism.	Neuroticism	329,821 European ancestry individuals	122,867 European ancestry individuals	11p11.2	intergenic	FNBP4 - NUP160	23360	23279		7032	3573	rs11039389-T	rs11039389	0	11039389	downstream_gene_variant	1	0.65857	1e-11	11		6.781	z score increase	Illumina [18485882] (imputed)	N
29	rs34467936	11	47932666	rs12802244	2018-02-01	29255261	Luciano M	2017-12-18	Nat Genet	www.ncbi.nlm.nih.gov/pubmed/29255261	Association analysis in over 329,000 individuals identifies 116 independent variants influencing neuroticism.	Neuroticism	329,821 European ancestry individuals	122,867 European ancestry individuals	11p11.2	intergenic	LOC100287189 - PTPRJ	100287189	5795		5431	69390	rs12802244-A	rs12802244	0	12802244	intergenic_variant	1	0.36027	2e-11	10.699		6.708	z score decrease	Illumina [18485882] (imputed)	N
30	rs10896636	11	57448032	rs10896636	2018-02-01	29255261	Luciano M	2017-12-18	Nat Genet	www.ncbi.nlm.nih.gov/pubmed/29255261	Association analysis in over 329,000 individuals identifies 116 independent variants influencing neuroticism.	Neuroticism	329,821 European ancestry individuals	122,867 European ancestry individuals	11q12.1	BTBD18, C11orf31, CLP1, CTNND1, MED19, SERPING1, TMX2, YPEL4, ZDHHC5	ZDHHC5			25921			rs10896636-C	rs10896636	0	10896636	intron_variant	0	0.66353	7e-11	10.1549		6.523	z score decrease	Illumina [18485882] (imputed)	N
30	rs10896636	11	57484660	rs7129727	2017-08-16	28540026	Anney RJL	2017-05-22	Mol Autism	www.ncbi.nlm.nih.gov/pubmed/28540026	Meta-analysis of GWAS of over 16,000 individuals with autism spectrum disorder highlights a novel locus at 10q24.32 and a significant overlap with schizophrenia.	Autism spectrum disorder or schizophrenia	schizophrenia cases and controls (see Ripke, 2014), up to 6,197 European ancestry ASD cases, up to 7,377 European ancestry controls, up to 1,190 ASD cases, up to 1,190 controls	NA	11q12.1	BTBD18, C11orf31, CLP1, CTNND1, MED19, MIR130A, SERPING1, TMX2, TMX2-CTNND1, YPEL4, ZDHHC5	TMX2, TMX2-CTNND1			51075, 100528016			rs7129727-A	rs7129727	0	7129727	intron_variant	0		5e-08	7.30103		1.06	[1.04-1.08]	Affymetrix, Illumina [NR]	N
30	rs10896636	11	57510294	rs9420	2016-07-23	26198764	Goes FS	2015-07-21	Am J Med Genet B Neuropsychiatr Genet	www.ncbi.nlm.nih.gov/pubmed/26198764	Genome-wide association study of schizophrenia in Ashkenazi Jews.	Schizophrenia	592 Ashkenazi Jewish ancestry cases, 505 Ashkenazi Jewish ancestry controls, 36,989 cases, 113,075 controls	NA	11q12.1	NR	C11orf31, TMX2-CTNND1			280636, 100528016			rs9420-A	rs9420	0	9420	non_coding_transcript_exon_variant	0	NR	2e-08	7.69897		1.06	[NR]	Illumina [7158791] (imputed)	N
30	rs10896636	11	57510294	rs9420	2017-11-10	28991256	Li Z	2017-10-09	Nat Genet	www.ncbi.nlm.nih.gov/pubmed/28991256	Genome-wide association analysis identifies 30 new susceptibility loci for schizophrenia.	Schizophrenia	7,699 Chinese ancestry cases, 35,476 European ancestry cases, 18,327 Chinese ancestry controls, 46,839 European ancestry controls	4,384 Chinese ancestry cases, 5,770 Chinese ancestry controls	11q12.1	C11orf31, MED19, YPEL4, ZDHHC5	C11orf31, TMX2-CTNND1			280636, 100528016			rs9420-A	rs9420	0	9420	non_coding_transcript_exon_variant	0	NR	9e-09	8.04576		1.061	[1.04-1.08]	Affymetrix, Illumina [up to 5107227] (imputed)	N
30	rs10896636	11	57510294	rs9420	2015-04-16	25056061	Ripke S	2014-07-22	Nature	www.ncbi.nlm.nih.gov/pubmed/25056061	Biological insights from 108 schizophrenia-associated genetic loci.	Schizophrenia	32,405 European ancestry cases, 42,221 European ancestry controls, 1,235 European ancestry cases and 1,235 European ancestry controls from 1235 parent-offspring trios, 1,836 East Asian ancestry cases, 3,383 East Asian ancestry controls	1,513 European ancestry cases, 66,236 European ancestry controls	11q12.1	BTBD18, C11orf31, CLP1, CTNND1, MED19, SERPING1, TMX2, YPEL4, ZDHHC5	C11orf31, TMX2-CTNND1			280636, 100528016			rs9420-A	rs9420	0	9420	non_coding_transcript_exon_variant	0	0.311	2e-09	8.69897		1.068	[1.045-1.092]	Affymetrix, Illumina [9005918] (imputed)	N
30	rs10896636	11	57657141	rs673344	2018-02-01	29255261	Luciano M	2017-12-18	Nat Genet	www.ncbi.nlm.nih.gov/pubmed/29255261	Association analysis in over 329,000 individuals identifies 116 independent variants influencing neuroticism.	Neuroticism	329,821 European ancestry individuals	122,867 European ancestry individuals	11q12.1	intergenic	LOC107984365 - OR5AZ1P	107984365	283193		19075	27633	rs673344-A	rs673344	0	673344	intergenic_variant	1	0.6898	1e-10	10		6.423	z score decrease	Illumina [18485882] (imputed)	N
31	rs564567	11	88693073	rs604551	2018-02-01	29255261	Luciano M	2017-12-18	Nat Genet	www.ncbi.nlm.nih.gov/pubmed/29255261	Association analysis in over 329,000 individuals identifies 116 independent variants influencing neuroticism.	Neuroticism	329,821 European ancestry individuals	122,867 European ancestry individuals	11q14.3	intergenic	GRM5			2915			rs604551-T	rs604551	0	604551	intron_variant	0	0.54747	3e-10	9.52288		6.319	z score decrease	Illumina [18485882] (imputed)	N
[truncated: 158 more rows]

## Sheet: Supplementary Table 6
Supplementary Table 6. Independent lead SNPs and SNPs tagged within each identified genomic locus for the anxiety/tension factor of neuroticism. Nearest gene was defined based on ANNOVAR annotations showing the most deleterious annotation for each of the tagged SNPs. The functional consequence of genetic variation in each SNP was also defined using ANNOVAR. CADD scores describe the how deleteriou…
[truncated: 2,372 more rows]

## Sheet: Supplementary Table 7
Supplementary Table 7. Showing the overlapping loci identified for the anxiety/tension factor of neuroticism and the worry/vulnerability factor of neuroticism with the general factor of neuroticism, the sum-score measures of neuroticism from Luciano et al. (2018), and the re-analysis of the Luciano data set by Nagel et al. (2018).
[truncated: 16 more rows]

[truncated: 29 more sheets: Supplementary Table 8, Supplementary Table 9, Supplementary Table 10, Supplementary Table 11, Supplementary Table 12 , Supplementary Table 13 , Supplementary Table 14, Supplementary Table 15, Supplementary Table 16, Supplementary Table 17, Supplementary Table 18, Supplementary Table 19, Supplementary Table 20, Supplementary Table 21, Supplementary Table 22, Supplementary Table 23, Supplementary Table 24, Supplementary Table 25, Supplementary Table 26, Supplementary Table 27 …]
