# Supplementary material for: Genetic contributions to two special factors of neuroticism are associated with affluence, higher intelligence, better health, and longer life
Source: Mol Psychiatry. 2019 Mar 13;25(11):3034–52. doi: 10.1038/s41380-019-0387-3 (PMC7577854; doi:10.1038/s41380-019-0387-3)
Supplement: Supplementary file 2 — Supplementary File 1 [file 41380_2019_387_MOESM2_ESM.csv]

	mood	miserable	irritable	hurtflings	fedup	nervous	worrier	tense	embarrassed	nerves	lonely	guilt
mood	1	0.529328339	0.394017173	0.313785051	0.534221744	0.252474173	0.317092683	0.308819391	0.242817639	0.254330906	0.304629436	0.294119602
miserable	0.529328339	1	0.294525978	0.292293439	0.510859584	0.23350568	0.296457224	0.255489181	0.265760911	0.240407075	0.306924703	0.296223634
irritable	0.394017173	0.294525978	1	0.226618934	0.340595377	0.214680791	0.230493822	0.344277581	0.184782221	0.202575238	0.168341516	0.21314095
hurtflings	0.313785051	0.292293439	0.226618934	1	0.298826301	0.293054138	0.38423619	0.249032642	0.408073715	0.223301648	0.227937005	0.304681998
fedup	0.534221744	0.510859584	0.340595377	0.298826301	1	0.234246256	0.290332491	0.268936405	0.243120451	0.245910122	0.373185641	0.299699147
nervous	0.252474173	0.23350568	0.214680791	0.293054138	0.234246256	1	0.408230795	0.433242506	0.310810561	0.513422306	0.204190744	0.259966833
worrier	0.317092683	0.296457224	0.230493822	0.38423619	0.290332491	0.408230795	1	0.312367179	0.392434761	0.311608686	0.197682955	0.315058377
tense	0.308819391	0.255489181	0.344277581	0.249032642	0.268936405	0.433242506	0.312367179	1	0.258941328	0.387718189	0.230119559	0.258023695
embarrassed	0.242817639	0.265760911	0.184782221	0.408073715	0.243120451	0.310810561	0.392434761	0.258941328	1	0.269074198	0.196907155	0.374344192
nerves	0.254330906	0.240407075	0.202575238	0.223301648	0.245910122	0.513422306	0.311608686	0.387718189	0.269074198	1	0.231392505	0.248928996
lonely	0.304629436	0.306924703	0.168341516	0.227937005	0.373185641	0.204190744	0.197682955	0.230119559	0.196907155	0.231392505	1	0.29496878
guilt	0.294119602	0.296223634	0.21314095	0.304681998	0.299699147	0.259966833	0.315058377	0.258023695	0.374344192	0.248928996	0.29496878	1
