# Supplementary material for: Genetic contributions to two special factors of neuroticism are associated with affluence, higher intelligence, better health, and longer life
Source: Mol Psychiatry. 2019 Mar 13;25(11):3034–52. doi: 10.1038/s41380-019-0387-3 (PMC7577854; doi:10.1038/s41380-019-0387-3)
Supplement: Supplementary file 3 — Supplementary File 2 [file 41380_2019_387_MOESM3_ESM.csv]

	mood	miserable	irritable	hurtflings	fedup	nervous	worrier	tense	embarrassed	nerves	lonely	guilt
mood	1	0.422379348	0.329285665	0.257325478	0.461493847	0.258370877	0.30150781	0.305245894	0.22915511	0.284033783	0.315681677	0.307287202
miserable	0.422379348	1	0.2190012	0.245673877	0.454417089	0.240825077	0.267801176	0.243511064	0.251836601	0.264437926	0.306611896	0.293144094
irritable	0.329285665	0.2190012	1	0.165701681	0.291955354	0.207045212	0.204297727	0.286123862	0.161375065	0.207756296	0.154146639	0.207535995
hurtflings	0.257325478	0.245673877	0.165701681	1	0.254795659	0.291369419	0.356343707	0.252795063	0.410307687	0.220028725	0.206668155	0.329168872
fedup	0.461493847	0.454417089	0.291955354	0.254795659	1	0.243523893	0.28731746	0.248015273	0.24318428	0.269963858	0.378880925	0.281757787
nervous	0.258370877	0.240825077	0.207045212	0.291369419	0.243523893	1	0.381323963	0.431360309	0.309200872	0.520317138	0.224616843	0.287863508
worrier	0.30150781	0.267801176	0.204297727	0.356343707	0.28731746	0.381323963	1	0.308139677	0.383260078	0.33005257	0.196314196	0.327961276
tense	0.305245894	0.243511064	0.286123862	0.252795063	0.248015273	0.431360309	0.308139677	1	0.246037161	0.425486837	0.21959376	0.280729091
embarrassed	0.22915511	0.251836601	0.161375065	0.410307687	0.24318428	0.309200872	0.383260078	0.246037161	1	0.246915808	0.189217696	0.405022087
nerves	0.284033783	0.264437926	0.207756296	0.220028725	0.269963858	0.520317138	0.33005257	0.425486837	0.246915808	1	0.227714854	0.263883926
lonely	0.315681677	0.306611896	0.154146639	0.206668155	0.378880925	0.224616843	0.196314196	0.21959376	0.189217696	0.227714854	1	0.281969779
guilt	0.307287202	0.293144094	0.207535995	0.329168872	0.281757787	0.287863508	0.327961276	0.280729091	0.405022087	0.263883926	0.281969779	1
